# Supplementary material for: (3,5-Dimethyl-1H-pyrazol-1-yl){3-[(3,5-dimethyl-1H-pyrazol-1-yl)carbon­yl]-5-methyl­indolizin-1-yl}methanone
Source: Acta Crystallogr Sect E Struct Rep Online. 2013 Feb 28;69(Pt 3):o450. doi: 10.1107/S1600536813005060 (PMC3588476; doi:10.1107/S1600536813005060)
Supplement: Supplementary file 1 [file e-69-0o450-sup1.cif]

##############################################################################
#                                                                            #
# This CIF contains the data in a paper accepted for publication in          #
# Acta Crystallographica Section E. It conforms to the requirements of       #
# Notes for Authors for Acta Crystallographica Section E, and has been       #
# peer reviewed under the auspices of the IUCr Commission on Journals.       #
#                                                                            #
# Full details of the Crystallographic Information File format               #
# are given in the paper "The Crystallographic Information File (CIF):       #
# a New Standard Archive File for Crystallography" by S. R. Hall, F. H.      #
# Allen and I. D. Brown [Acta Cryst. (1991), A47, 655-685].                  #
#                                                                            #
# The current version of the core CIF dictionary is obtainable from          #
# ftp://ftp.iucr.org/pub/cif_core.dic.                                       #
#                                                                            #
# Software is freely available for graphical display of the structure(s)     #
# in this CIF. For information consult the CIF software page                 #
# http://www.iucr.org/resources/cif/software.                                #
#                                                                            #
# This file may be used for bona fide research purposes within the           #
# scientific community so long as proper attribution is given to the journal # 
# article from which it was obtained.                                        #
#                                                                            #
##############################################################################
data_global
_audit_creation_method     'from SHELXL97 CIF and IUCr SHELXL97-template'
_journal_date_recd_electronic     2013-01-28
_journal_date_accepted     2013-02-21
_journal_name_full     'Acta Crystallographica, Section E'
_journal_year     2013
_journal_volume     69
_journal_issue      3
_journal_page_first     o450
_journal_page_last     o450
_journal_paper_category     QO
_journal_paper_doi     10.1107/S1600536813005060
_journal_coeditor_code     LH5581
_publ_contact_author_name     'Dr. Bing-Xiang Wang'
_publ_contact_author_address
;
Jiangsu Key Laboratory of Biofunctional Materials
Jiangsu Research Center of Biomedical Functional Materials Engineering
Nanjing Normal University
Nanjing
210097
People's Republic of China
Department of Applied Chemistry
Nanjing Normal University
Nanjing
210097
People's Republic of China
Key laboratory of applied photochemistry
Nanjing Normal University
Nanjing
210097
People's Republic of China
;
_publ_contact_author_email     'wangnjnuchem@163.com'
_publ_contact_author_fax     '86(25)85891767'
_publ_contact_author_phone     '86(25)83732083'
_publ_section_title
;\
(3,5-Dimethyl-1<i>H</i>-pyrazol-1-yl){3-[(3,5-dimethyl-1<i>H</i>-pyrazol-1-yl)\
carbonyl]-5-methylindolizin-1-yl}methanone
;
loop_
    _publ_author_name
    _publ_author_footnote
    _publ_author_address
    'Xiang-Yun Song' ?
;
Department of Applied Chemistry
Nanjing Normal University
Nanjing 210097
People's Republic of China
;
    'Wei-Jin Gu' ?
;
Department of Applied Chemistry
Nanjing Normal University
Nanjing 210097
People's Republic of China
Key Laboratory of Applied Photochemistry
Nanjing Normal University
Nanjing 210097
People's Republic of China
;
    'Yu-Liang Jiang' ?
;
Department of Applied Chemistry
Nanjing Normal University
Nanjing 210097
People's Republic of China
;
    'Bing-Xiang Wang' ?
;
Jiangsu Key Laboratory of Biofunctional Materials
Jiangsu Research Center of Biomedical Functional Materials Engineering
Nanjing Normal University
Nanjing 210097
People's Republic of China
Department of Applied Chemistry
Nanjing Normal University
Nanjing 210097
People's Republic of China
Key Laboratory of Applied Photochemistry
Nanjing Normal University
Nanjing 210097
People's Republic of China
;
data_I
_audit_creation_method     SHELXL-97
_chemical_name_systematic
;\
(3,5-Dimethyl-1<i>H</i>-pyrazol-1-yl){3-[(3,5-dimethyl-1<i>H</i>-pyrazol-1-\
yl)carbonyl]-5-methylindolizin-1-yl}methanone
;
_chemical_name_common     ?
_chemical_formula_moiety     'C21 H21 N5 O2'
_chemical_formula_sum     'C21 H21 N5 O2'
_chemical_formula_iupac     'C21 H21 N5 O2'
_chemical_formula_weight     375.43
_chemical_melting_point     ?
_symmetry_cell_setting     orthorhombic
_symmetry_space_group_name_H-M     'P c a 21'
_symmetry_space_group_name_Hall     'P 2c -2ac'
loop_
    _symmetry_equiv_pos_as_xyz
    'x, y, z'
    '-x, -y, z+1/2'
    'x+1/2, -y, z'
    '-x+1/2, y, z+1/2'
_cell_length_a     19.7286(11)
_cell_length_b     11.5659(14)
_cell_length_c     17.8088(18)
_cell_angle_alpha     90.00
_cell_angle_beta     90.00
_cell_angle_gamma     90.00
_cell_volume     4063.6(7)
_cell_formula_units_Z     8
_cell_measurement_reflns_used     5647
_cell_measurement_theta_min     2.28
_cell_measurement_theta_max     21.66
_cell_measurement_temperature     291(2)
_exptl_crystal_description     'block'
_exptl_crystal_colour     'colourless'
_exptl_crystal_size_max     0.26
_exptl_crystal_size_mid     0.22
_exptl_crystal_size_min     0.20
_exptl_crystal_density_diffrn     1.227
_exptl_crystal_density_meas     ?
_exptl_crystal_density_method     'not measured'
_exptl_crystal_F_000     1584
_exptl_absorpt_coefficient_mu     0.082
_exptl_absorpt_correction_type     multi-scan
_exptl_absorpt_process_details     '(SADABS; Bruker, 2000)'
_exptl_absorpt_correction_T_min     0.9789
_exptl_absorpt_correction_T_max     0.9837
_exptl_special_details
;
;
_diffrn_ambient_temperature     291(2)
_diffrn_radiation_type     'MoK\a'
_diffrn_radiation_wavelength     0.71073
_diffrn_radiation_source     'sealed tube'
_diffrn_radiation_monochromator     'graphite'
_diffrn_measurement_device_type     'Bruker SMART APEX CCD'
_diffrn_measurement_method     '\f and \w scans'
_diffrn_detector_area_resol_mean     ?
_diffrn_reflns_number     30693
_diffrn_reflns_av_R_equivalents     0.0246
_diffrn_reflns_av_sigmaI/netI     0.0358
_diffrn_reflns_theta_min     1.76
_diffrn_reflns_theta_max     26.00
_diffrn_reflns_theta_full     26.00
_diffrn_measured_fraction_theta_max     0.998
_diffrn_measured_fraction_theta_full     0.998
_diffrn_reflns_limit_h_min     -24
_diffrn_reflns_limit_h_max     23
_diffrn_reflns_limit_k_min     -12
_diffrn_reflns_limit_k_max     14
_diffrn_reflns_limit_l_min     -21
_diffrn_reflns_limit_l_max     21
_diffrn_standards_number     ?
_diffrn_standards_interval_count     ?
_diffrn_standards_interval_time     ?
_diffrn_standards_decay_%     ?
_refine_special_details
;
 Refinement of F^2^ against ALL reflections.  The weighted R-factor wR and
 goodness of fit S are based on F^2^, conventional R-factors R are based
 on F, with F set to zero for negative F^2^. The threshold expression of
 F^2^ > 2sigma(F^2^) is used only for calculating R-factors(gt) etc. and is
 not relevant to the choice of reflections for refinement.  R-factors based
 on F^2^ are statistically about twice as large as those based on F, and R-
 factors based on ALL data will be even larger.
;
_reflns_number_total     7955
_reflns_number_gt     6221
_reflns_threshold_expression     I>2\s(I)
_refine_ls_structure_factor_coef     Fsqd
_refine_ls_matrix_type     full
_refine_ls_R_factor_all     0.0561
_refine_ls_R_factor_gt     0.0502
_refine_ls_wR_factor_gt     0.1281
_refine_ls_wR_factor_ref     0.1293
_refine_ls_goodness_of_fit_ref     1.071
_refine_ls_restrained_S_all     1.071
_refine_ls_number_reflns     7955
_refine_ls_number_parameters     516
_refine_ls_number_restraints     1
_refine_ls_hydrogen_treatment     constr
_refine_ls_weighting_scheme     calc
_refine_ls_weighting_details
             'calc w=1/[\s^2^(Fo^2^)+(0.05P)^2^+1.55P] where P=(Fo^2^+2Fc^2^)/3'
_atom_sites_solution_hydrogens     geom
_atom_sites_solution_primary     direct
_atom_sites_solution_secondary     difmap
_refine_ls_shift/su_max     0.000
_refine_ls_shift/su_mean     0.000
_refine_diff_density_max     0.187
_refine_diff_density_min     -0.248
_refine_ls_extinction_method     none
_refine_ls_extinction_coef     ?
loop_
    _atom_type_symbol
    _atom_type_description
    _atom_type_scat_dispersion_real
    _atom_type_scat_dispersion_imag
    _atom_type_scat_source
    'C' 'C' 0.0033 0.0016
                         'International Tables Vol C Tables 4.2.6.8 and 6.1.1.4'
    'H' 'H' 0.0000 0.0000
                         'International Tables Vol C Tables 4.2.6.8 and 6.1.1.4'
    'N' 'N' 0.0061 0.0033
                         'International Tables Vol C Tables 4.2.6.8 and 6.1.1.4'
    'O' 'O' 0.0106 0.0060
                         'International Tables Vol C Tables 4.2.6.8 and 6.1.1.4'
_computing_data_collection     'SMART (Bruker, 2000)'
_computing_cell_refinement     'SAINT (Bruker, 2000)'
_computing_data_reduction     'SAINT (Bruker, 2000)'
_computing_structure_solution     'SHELXTL (Sheldrick, 2008)'
_computing_structure_refinement     'SHELXTL (Sheldrick, 2008)'
_computing_molecular_graphics     'SHELXTL (Sheldrick, 2008)'
_computing_publication_material     'SHELXTL (Sheldrick, 2008)'
loop_
    _atom_site_type_symbol
    _atom_site_label
    _atom_site_fract_x
    _atom_site_fract_y
    _atom_site_fract_z
    _atom_site_U_iso_or_equiv
    _atom_site_adp_type
    _atom_site_calc_flag
    _atom_site_refinement_flags
    _atom_site_occupancy
    _atom_site_symmetry_multiplicity
    _atom_site_disorder_assembly
    _atom_site_disorder_group
    C C1 0.95788(15) 0.4268(3) 0.79194(16) 0.0511(7) Uani d . 1 1 . .
    C C2 0.97669(16) 0.5313(3) 0.81916(17) 0.0537(8) Uani d . 1 1 . .
    H H2 1.0113 0.5345 0.8545 0.064 Uiso calc R 1 1 . .
    C C3 0.94637(15) 0.6336(3) 0.79647(17) 0.0504(7) Uani d . 1 1 . .
    H H3 0.9599 0.7036 0.8174 0.061 Uiso calc R 1 1 . .
    C C4 0.89665(16) 0.6313(3) 0.74333(17) 0.0517(7) Uani d . 1 1 . .
    H H4 0.8786 0.7003 0.7254 0.062 Uiso calc R 1 1 . .
    C C5 0.87266(15) 0.5260(3) 0.71560(16) 0.0470(7) Uani d . 1 1 . .
    C C6 0.82339(15) 0.4954(3) 0.66095(15) 0.0471(7) Uani d . 1 1 . .
    C C7 0.82505(15) 0.3748(3) 0.65706(16) 0.0502(7) Uani d . 1 1 . .
    H H7 0.7984 0.3307 0.6249 0.060 Uiso calc R 1 1 . .
    C C8 0.87156(15) 0.3292(3) 0.70735(17) 0.0479(7) Uani d . 1 1 . .
    C C9 0.99612(15) 0.3185(2) 0.80885(16) 0.0487(7) Uani d . 1 1 . .
    H H9A 0.9704 0.2717 0.8431 0.073 Uiso calc R 1 1 . .
    H H9B 1.0389 0.3378 0.8312 0.073 Uiso calc R 1 1 . .
    H H9C 1.0037 0.2763 0.7632 0.073 Uiso calc R 1 1 . .
    C C10 0.86911(16) 0.2129(3) 0.73751(17) 0.0506(7) Uani d . 1 1 . .
    C C11 0.83518(16) 0.0113(3) 0.70175(17) 0.0524(7) Uani d . 1 1 . .
    C C12 0.82865(17) -0.0416(3) 0.63537(17) 0.0544(8) Uani d . 1 1 . .
    H H12 0.8144 -0.1173 0.6278 0.065 Uiso calc R 1 1 . .
    C C13 0.84745(16) 0.0390(3) 0.57820(18) 0.0542(8) Uani d . 1 1 . .
    C C14 0.82015(17) -0.0311(3) 0.77875(18) 0.0588(8) Uani d . 1 1 . .
    H H14A 0.7998 -0.1064 0.7758 0.088 Uiso calc R 1 1 . .
    H H14B 0.7895 0.0213 0.8031 0.088 Uiso calc R 1 1 . .
    H H14C 0.8615 -0.0358 0.8070 0.088 Uiso calc R 1 1 . .
    C C15 0.85063(17) 0.0238(3) 0.49569(17) 0.0569(8) Uani d . 1 1 . .
    H H15A 0.8706 0.0912 0.4733 0.085 Uiso calc R 1 1 . .
    H H15B 0.8057 0.0132 0.4763 0.085 Uiso calc R 1 1 . .
    H H15C 0.8777 -0.0428 0.4840 0.085 Uiso calc R 1 1 . .
    C C16 0.78392(15) 0.5808(3) 0.62317(16) 0.0483(7) Uani d . 1 1 . .
    C C17 0.69986(16) 0.6164(3) 0.51854(18) 0.0532(7) Uani d . 1 1 . .
    C C18 0.66236(15) 0.5437(3) 0.47619(16) 0.0489(7) Uani d . 1 1 . .
    H H18 0.6326 0.5646 0.4381 0.059 Uiso calc R 1 1 . .
    C C19 0.67648(15) 0.4313(3) 0.50014(18) 0.0533(7) Uani d . 1 1 . .
    C C20 0.70343(15) 0.7452(2) 0.51772(18) 0.0523(8) Uani d . 1 1 . .
    H H20A 0.6759 0.7745 0.4776 0.078 Uiso calc R 1 1 . .
    H H20B 0.7496 0.7690 0.5104 0.078 Uiso calc R 1 1 . .
    H H20C 0.6871 0.7749 0.5647 0.078 Uiso calc R 1 1 . .
    C C21 0.64842(16) 0.3191(3) 0.47238(17) 0.0546(7) Uani d . 1 1 . .
    H H21A 0.6708 0.2563 0.4974 0.082 Uiso calc R 1 1 . .
    H H21B 0.6558 0.3131 0.4192 0.082 Uiso calc R 1 1 . .
    H H21C 0.6007 0.3159 0.4827 0.082 Uiso calc R 1 1 . .
    C C22 0.41826(16) 0.5455(3) 0.49679(16) 0.0493(7) Uani d . 1 1 . .
    C C23 0.39368(16) 0.4389(3) 0.48031(17) 0.0527(8) Uani d . 1 1 . .
    H H23 0.3575 0.4325 0.4471 0.063 Uiso calc R 1 1 . .
    C C24 0.42111(17) 0.3377(3) 0.51186(18) 0.0545(8) Uani d . 1 1 . .
    H H24 0.4041 0.2658 0.4980 0.065 Uiso calc R 1 1 . .
    C C25 0.47187(16) 0.3449(3) 0.56205(18) 0.0537(7) Uani d . 1 1 . .
    H H25 0.4883 0.2783 0.5849 0.064 Uiso calc R 1 1 . .
    C C26 0.50012(16) 0.4536(3) 0.57998(17) 0.0511(7) Uani d . 1 1 . .
    C C27 0.55051(15) 0.4910(3) 0.63101(16) 0.0474(7) Uani d . 1 1 . .
    C C28 0.55515(15) 0.6100(3) 0.62361(16) 0.0478(7) Uani d . 1 1 . .
    H H28 0.5846 0.6570 0.6507 0.057 Uiso calc R 1 1 . .
    C C29 0.51025(14) 0.6481(3) 0.57084(17) 0.0480(7) Uani d . 1 1 . .
    C C30 0.38317(16) 0.6508(3) 0.47244(16) 0.0529(7) Uani d . 1 1 . .
    H H30A 0.3402 0.6306 0.4509 0.079 Uiso calc R 1 1 . .
    H H30B 0.4102 0.6902 0.4356 0.079 Uiso calc R 1 1 . .
    H H30C 0.3762 0.7006 0.5149 0.079 Uiso calc R 1 1 . .
    C C31 0.51566(15) 0.7556(3) 0.52786(17) 0.0503(7) Uani d . 1 1 . .
    C C32 0.55300(16) 0.9622(3) 0.54312(16) 0.0525(7) Uani d . 1 1 . .
    C C33 0.55914(16) 1.0296(3) 0.60368(18) 0.0557(8) Uani d . 1 1 . .
    H H33 0.5725 1.1067 0.6042 0.067 Uiso calc R 1 1 . .
    C C34 0.54178(16) 0.9629(3) 0.66563(18) 0.0544(8) Uani d . 1 1 . .
    C C35 0.56546(17) 0.9886(3) 0.46158(17) 0.0570(8) Uani d . 1 1 . .
    H H35A 0.5848 1.0644 0.4570 0.086 Uiso calc R 1 1 . .
    H H35B 0.5233 0.9856 0.4347 0.086 Uiso calc R 1 1 . .
    H H35C 0.5962 0.9325 0.4411 0.086 Uiso calc R 1 1 . .
    C C36 0.53860(17) 0.9990(3) 0.74706(17) 0.0555(8) Uani d . 1 1 . .
    H H36A 0.5834 1.0164 0.7647 0.083 Uiso calc R 1 1 . .
    H H36B 0.5199 0.9372 0.7764 0.083 Uiso calc R 1 1 . .
    H H36C 0.5105 1.0663 0.7518 0.083 Uiso calc R 1 1 . .
    C C37 0.58944(16) 0.4080(3) 0.67483(17) 0.0502(7) Uani d . 1 1 . .
    C C38 0.68154(15) 0.3805(3) 0.77224(18) 0.0501(7) Uani d . 1 1 . .
    C C39 0.71764(15) 0.4592(3) 0.81277(17) 0.0488(7) Uani d . 1 1 . .
    H H39 0.7507 0.4425 0.8484 0.059 Uiso calc R 1 1 . .
    C C40 0.69609(16) 0.5699(3) 0.79131(17) 0.0504(7) Uani d . 1 1 . .
    C C41 0.68581(16) 0.2528(2) 0.77334(18) 0.0551(8) Uani d . 1 1 . .
    H H41A 0.6442 0.2214 0.7925 0.083 Uiso calc R 1 1 . .
    H H41B 0.7227 0.2293 0.8050 0.083 Uiso calc R 1 1 . .
    H H41C 0.6932 0.2247 0.7233 0.083 Uiso calc R 1 1 . .
    C C42 0.71876(17) 0.6851(3) 0.81811(18) 0.0525(7) Uani d . 1 1 . .
    H H42A 0.6845 0.7179 0.8499 0.079 Uiso calc R 1 1 . .
    H H42B 0.7262 0.7350 0.7758 0.079 Uiso calc R 1 1 . .
    H H42C 0.7602 0.6769 0.8459 0.079 Uiso calc R 1 1 . .
    N N1 0.90253(12) 0.4237(2) 0.74381(13) 0.0477(6) Uani d . 1 1 . .
    N N2 0.85490(14) 0.1237(2) 0.68550(15) 0.0589(7) Uani d . 1 1 . .
    N N3 0.86355(13) 0.1389(2) 0.60984(14) 0.0518(6) Uani d . 1 1 . .
    N N4 0.73572(13) 0.5457(2) 0.56655(14) 0.0507(6) Uani d . 1 1 . .
    N N5 0.72100(12) 0.4309(2) 0.55560(13) 0.0478(6) Uani d . 1 1 . .
    N N6 0.47486(12) 0.5511(2) 0.54330(13) 0.0465(6) Uani d . 1 1 . .
    N N7 0.53127(12) 0.8556(2) 0.56983(14) 0.0497(6) Uani d . 1 1 . .
    N N8 0.52484(13) 0.8577(2) 0.64599(14) 0.0520(6) Uani d . 1 1 . .
    N N9 0.63732(13) 0.4465(2) 0.72789(14) 0.0481(6) Uani d . 1 1 . .
    N N10 0.64724(13) 0.5633(2) 0.74015(14) 0.0515(6) Uani d . 1 1 . .
    O O1 0.87568(11) 0.18868(18) 0.80311(12) 0.0559(5) Uani d . 1 1 . .
    O O2 0.78751(10) 0.68345(17) 0.63626(12) 0.0531(5) Uani d . 1 1 . .
    O O3 0.51202(11) 0.76188(18) 0.46034(12) 0.0556(5) Uani d . 1 1 . .
    O O4 0.58222(10) 0.30270(18) 0.66841(12) 0.0559(5) Uani d . 1 1 . .
loop_
    _atom_site_aniso_label
    _atom_site_aniso_U_11
    _atom_site_aniso_U_22
    _atom_site_aniso_U_33
    _atom_site_aniso_U_12
    _atom_site_aniso_U_13
    _atom_site_aniso_U_23
    C1 0.0487(16) 0.0568(19) 0.0479(17) 0.0042(14) 0.0005(13) 0.0006(14)
    C2 0.0537(18) 0.060(2) 0.0475(16) 0.0095(16) -0.0077(14) 0.0062(15)
    C3 0.0493(17) 0.0514(18) 0.0507(17) 0.0049(13) -0.0012(14) 0.0048(14)
    C4 0.0563(17) 0.0508(18) 0.0479(16) 0.0081(14) 0.0041(14) 0.0021(14)
    C5 0.0477(16) 0.0447(17) 0.0487(16) 0.0059(13) 0.0069(13) 0.0018(13)
    C6 0.0491(16) 0.0463(16) 0.0458(16) 0.0060(13) 0.0026(13) 0.0044(13)
    C7 0.0487(17) 0.0537(18) 0.0483(17) 0.0001(14) 0.0011(14) 0.0025(14)
    C8 0.0518(17) 0.0440(17) 0.0481(16) 0.0029(13) 0.0025(13) 0.0031(13)
    C9 0.0539(17) 0.0483(17) 0.0437(15) -0.0058(13) -0.0063(14) -0.0008(13)
    C10 0.0561(17) 0.0475(17) 0.0483(17) 0.0033(13) -0.0022(14) 0.0007(14)
    C11 0.0575(18) 0.0504(18) 0.0494(17) 0.0066(14) -0.0094(14) -0.0073(14)
    C12 0.067(2) 0.0446(17) 0.0517(17) 0.0039(14) -0.0111(15) -0.0017(14)
    C13 0.0612(19) 0.0468(17) 0.0547(18) 0.0058(15) -0.0136(15) 0.0012(14)
    C14 0.0580(18) 0.0523(18) 0.066(2) 0.0113(15) 0.0160(16) -0.0099(16)
    C15 0.0592(18) 0.0564(19) 0.0552(18) 0.0045(15) 0.0096(15) 0.0069(15)
    C16 0.0484(17) 0.0477(18) 0.0488(17) 0.0028(13) 0.0020(13) -0.0016(14)
    C17 0.0559(18) 0.0517(18) 0.0520(17) -0.0022(15) 0.0046(15) -0.0007(14)
    C18 0.0502(17) 0.0511(18) 0.0453(16) -0.0023(13) -0.0048(13) 0.0042(13)
    C19 0.0468(16) 0.058(2) 0.0550(18) 0.0021(14) -0.0013(15) 0.0055(15)
    C20 0.0523(17) 0.0487(17) 0.0559(18) 0.0135(14) 0.0115(14) 0.0164(14)
    C21 0.0525(17) 0.0573(19) 0.0539(17) 0.0059(15) 0.0098(14) 0.0044(15)
    C22 0.0558(17) 0.0493(18) 0.0427(15) -0.0023(14) 0.0064(14) -0.0066(13)
    C23 0.0522(17) 0.0539(19) 0.0519(18) -0.0085(15) -0.0076(14) -0.0168(15)
    C24 0.0609(18) 0.0454(18) 0.0572(18) -0.0133(14) 0.0017(15) -0.0182(14)
    C25 0.0562(18) 0.0499(17) 0.0552(18) -0.0071(14) 0.0003(15) -0.0079(14)
    C26 0.0520(17) 0.0531(19) 0.0482(16) -0.0041(14) 0.0097(14) -0.0098(14)
    C27 0.0509(17) 0.0446(16) 0.0468(16) -0.0083(13) 0.0058(13) -0.0074(13)
    C28 0.0493(16) 0.0452(17) 0.0489(16) -0.0076(13) 0.0021(13) -0.0002(13)
    C29 0.0463(16) 0.0491(17) 0.0486(16) -0.0036(13) 0.0083(13) -0.0023(13)
    C30 0.0591(18) 0.0541(18) 0.0454(16) 0.0058(15) -0.0070(14) -0.0125(14)
    C31 0.0545(17) 0.0499(18) 0.0466(18) 0.0005(14) 0.0022(14) -0.0026(13)
    C32 0.0569(18) 0.0515(19) 0.0492(17) -0.0020(14) 0.0061(14) 0.0090(14)
    C33 0.0571(18) 0.0487(17) 0.0613(19) -0.0173(14) 0.0033(16) -0.0021(15)
    C34 0.0593(19) 0.0457(18) 0.0582(18) -0.0158(14) 0.0006(15) -0.0120(14)
    C35 0.066(2) 0.0476(18) 0.0575(18) 0.0112(15) 0.0214(16) 0.0127(15)
    C36 0.0614(19) 0.0504(18) 0.0549(17) -0.0115(15) 0.0045(15) -0.0142(14)
    C37 0.0562(18) 0.0437(18) 0.0507(17) -0.0041(14) 0.0051(14) -0.0004(14)
    C38 0.0477(16) 0.0441(17) 0.0584(17) 0.0027(14) 0.0088(14) 0.0083(14)
    C39 0.0497(16) 0.0548(18) 0.0419(15) -0.0073(14) -0.0035(13) 0.0146(14)
    C40 0.0499(16) 0.0487(18) 0.0525(18) -0.0090(13) 0.0038(14) -0.0005(14)
    C41 0.0500(16) 0.0517(18) 0.0637(19) 0.0089(14) 0.0074(14) 0.0190(16)
    C42 0.0588(18) 0.0482(17) 0.0506(17) -0.0168(14) -0.0049(14) -0.0025(14)
    N1 0.0485(14) 0.0555(15) 0.0391(12) 0.0067(11) 0.0028(11) 0.0020(11)
    N2 0.0690(18) 0.0496(16) 0.0581(17) 0.0013(13) -0.0064(13) -0.0029(13)
    N3 0.0610(16) 0.0441(14) 0.0503(14) 0.0074(11) -0.0173(12) -0.0014(11)
    N4 0.0544(15) 0.0466(15) 0.0512(14) 0.0010(11) 0.0023(12) 0.0004(11)
    N5 0.0492(14) 0.0463(14) 0.0479(14) 0.0052(11) -0.0036(11) 0.0062(11)
    N6 0.0497(14) 0.0427(14) 0.0472(14) -0.0042(11) 0.0043(11) -0.0100(11)
    N7 0.0535(14) 0.0441(14) 0.0517(14) -0.0040(11) 0.0011(12) 0.0037(11)
    N8 0.0593(15) 0.0440(14) 0.0527(15) -0.0081(12) -0.0017(12) -0.0063(11)
    N9 0.0506(13) 0.0431(14) 0.0505(14) 0.0012(11) 0.0022(11) 0.0038(11)
    N10 0.0580(16) 0.0457(15) 0.0506(14) -0.0040(12) -0.0046(12) -0.0042(11)
    O1 0.0595(13) 0.0548(12) 0.0535(13) 0.0116(10) 0.0011(10) -0.0043(10)
    O2 0.0549(12) 0.0458(13) 0.0587(12) 0.0054(9) -0.0090(10) 0.0019(10)
    O3 0.0619(13) 0.0538(13) 0.0512(13) -0.0047(10) 0.0072(10) 0.0049(10)
    O4 0.0599(13) 0.0477(13) 0.0602(13) 0.0003(10) -0.0137(11) -0.0006(10)
_geom_special_details
;
 All esds (except the esd in the dihedral angle between two l.s. planes)
 are estimated using the full covariance matrix.  The cell esds are taken
 into account individually in the estimation of esds in distances, angles
 and torsion angles; correlations between esds in cell parameters are only
 used when they are defined by crystal symmetry.  An approximate (isotropic)
 treatment of cell esds is used for estimating esds involving l.s. planes.
;
loop_
    _geom_bond_atom_site_label_1
    _geom_bond_atom_site_label_2
    _geom_bond_site_symmetry_2
    _geom_bond_distance
    _geom_bond_publ_flag
    C1 C2 . 1.354(4) ?
    C1 N1 . 1.389(4) ?
    C1 C9 . 1.493(4) ?
    C2 C3 . 1.387(4) ?
    C2 H2 . 0.9300 ?
    C3 C4 . 1.363(4) ?
    C3 H3 . 0.9300 ?
    C4 C5 . 1.397(4) ?
    C4 H4 . 0.9300 ?
    C5 N1 . 1.414(4) ?
    C5 C6 . 1.420(4) ?
    C6 C7 . 1.397(4) ?
    C6 C16 . 1.427(4) ?
    C7 C8 . 1.387(4) ?
    C7 H7 . 0.9300 ?
    C8 N1 . 1.411(4) ?
    C8 C10 . 1.448(4) ?
    C9 H9A . 0.9600 ?
    C9 H9B . 0.9600 ?
    C9 H9C . 0.9600 ?
    C10 O1 . 1.209(3) ?
    C10 N2 . 1.415(4) ?
    C11 C12 . 1.337(4) ?
    C11 N2 . 1.387(4) ?
    C11 C14 . 1.486(4) ?
    C12 C13 . 1.429(4) ?
    C12 H12 . 0.9300 ?
    C13 N3 . 1.324(4) ?
    C13 C15 . 1.481(4) ?
    C14 H14A . 0.9600 ?
    C14 H14B . 0.9600 ?
    C14 H14C . 0.9600 ?
    C15 H15A . 0.9600 ?
    C15 H15B . 0.9600 ?
    C15 H15C . 0.9600 ?
    C16 O2 . 1.212(3) ?
    C16 N4 . 1.444(4) ?
    C17 C18 . 1.350(4) ?
    C17 N4 . 1.379(4) ?
    C17 C20 . 1.491(4) ?
    C18 C19 . 1.395(4) ?
    C18 H18 . 0.9300 ?
    C19 N5 . 1.322(4) ?
    C19 C21 . 1.495(4) ?
    C20 H20A . 0.9600 ?
    C20 H20B . 0.9600 ?
    C20 H20C . 0.9600 ?
    C21 H21A . 0.9600 ?
    C21 H21B . 0.9600 ?
    C21 H21C . 0.9600 ?
    C22 C23 . 1.357(4) ?
    C22 N6 . 1.392(4) ?
    C22 C30 . 1.467(4) ?
    C23 C24 . 1.406(4) ?
    C23 H23 . 0.9300 ?
    C24 C25 . 1.345(4) ?
    C24 H24 . 0.9300 ?
    C25 C26 . 1.412(4) ?
    C25 H25 . 0.9300 ?
    C26 N6 . 1.395(4) ?
    C26 C27 . 1.415(4) ?
    C27 C28 . 1.386(4) ?
    C27 C37 . 1.456(4) ?
    C28 C29 . 1.365(4) ?
    C28 H28 . 0.9300 ?
    C29 N6 . 1.410(4) ?
    C29 C31 . 1.463(4) ?
    C30 H30A . 0.9600 ?
    C30 H30B . 0.9600 ?
    C30 H30C . 0.9600 ?
    C31 O3 . 1.207(3) ?
    C31 N7 . 1.411(4) ?
    C32 C33 . 1.337(4) ?
    C32 N7 . 1.389(4) ?
    C32 C35 . 1.504(4) ?
    C33 C34 . 1.389(4) ?
    C33 H33 . 0.9300 ?
    C34 N8 . 1.310(4) ?
    C34 C36 . 1.510(4) ?
    C35 H35A . 0.9600 ?
    C35 H35B . 0.9600 ?
    C35 H35C . 0.9600 ?
    C36 H36A . 0.9600 ?
    C36 H36B . 0.9600 ?
    C36 H36C . 0.9600 ?
    C37 O4 . 1.231(3) ?
    C37 N9 . 1.408(4) ?
    C38 C39 . 1.363(4) ?
    C38 N9 . 1.403(4) ?
    C38 C41 . 1.480(4) ?
    C39 C40 . 1.402(4) ?
    C39 H39 . 0.9300 ?
    C40 N10 . 1.328(4) ?
    C40 C42 . 1.484(4) ?
    C41 H41A . 0.9600 ?
    C41 H41B . 0.9600 ?
    C41 H41C . 0.9600 ?
    C42 H42A . 0.9600 ?
    C42 H42B . 0.9600 ?
    C42 H42C . 0.9600 ?
    N2 N3 . 1.370(4) ?
    N4 N5 . 1.373(3) ?
    N7 N8 . 1.362(3) ?
    N9 N10 . 1.382(3) ?
loop_
    _geom_angle_atom_site_label_1
    _geom_angle_atom_site_label_2
    _geom_angle_atom_site_label_3
    _geom_angle_site_symmetry_1
    _geom_angle_site_symmetry_3
    _geom_angle
    _geom_angle_publ_flag
    C2 C1 N1 . . 117.3(3) ?
    C2 C1 C9 . . 122.6(3) ?
    N1 C1 C9 . . 120.0(3) ?
    C1 C2 C3 . . 122.6(3) ?
    C1 C2 H2 . . 118.7 ?
    C3 C2 H2 . . 118.7 ?
    C4 C3 C2 . . 119.7(3) ?
    C4 C3 H3 . . 120.1 ?
    C2 C3 H3 . . 120.1 ?
    C3 C4 C5 . . 120.4(3) ?
    C3 C4 H4 . . 119.8 ?
    C5 C4 H4 . . 119.8 ?
    C4 C5 N1 . . 117.6(3) ?
    C4 C5 C6 . . 133.7(3) ?
    N1 C5 C6 . . 108.7(3) ?
    C7 C6 C5 . . 105.5(2) ?
    C7 C6 C16 . . 132.9(3) ?
    C5 C6 C16 . . 121.6(3) ?
    C8 C7 C6 . . 111.3(3) ?
    C8 C7 H7 . . 124.3 ?
    C6 C7 H7 . . 124.3 ?
    C7 C8 N1 . . 106.8(3) ?
    C7 C8 C10 . . 124.8(3) ?
    N1 C8 C10 . . 124.3(3) ?
    C1 C9 H9A . . 109.5 ?
    C1 C9 H9B . . 109.5 ?
    H9A C9 H9B . . 109.5 ?
    C1 C9 H9C . . 109.5 ?
    H9A C9 H9C . . 109.5 ?
    H9B C9 H9C . . 109.5 ?
    O1 C10 N2 . . 119.0(3) ?
    O1 C10 C8 . . 124.8(3) ?
    N2 C10 C8 . . 116.2(3) ?
    C12 C11 N2 . . 105.7(3) ?
    C12 C11 C14 . . 130.2(3) ?
    N2 C11 C14 . . 123.9(3) ?
    C11 C12 C13 . . 107.8(3) ?
    C11 C12 H12 . . 126.1 ?
    C13 C12 H12 . . 126.1 ?
    N3 C13 C12 . . 109.2(3) ?
    N3 C13 C15 . . 121.0(3) ?
    C12 C13 C15 . . 129.8(3) ?
    C11 C14 H14A . . 109.5 ?
    C11 C14 H14B . . 109.5 ?
    H14A C14 H14B . . 109.5 ?
    C11 C14 H14C . . 109.5 ?
    H14A C14 H14C . . 109.5 ?
    H14B C14 H14C . . 109.5 ?
    C13 C15 H15A . . 109.5 ?
    C13 C15 H15B . . 109.5 ?
    H15A C15 H15B . . 109.5 ?
    C13 C15 H15C . . 109.5 ?
    H15A C15 H15C . . 109.5 ?
    H15B C15 H15C . . 109.5 ?
    O2 C16 C6 . . 123.8(3) ?
    O2 C16 N4 . . 116.6(3) ?
    C6 C16 N4 . . 119.6(3) ?
    C18 C17 N4 . . 104.9(3) ?
    C18 C17 C20 . . 130.0(3) ?
    N4 C17 C20 . . 125.1(3) ?
    C17 C18 C19 . . 107.4(3) ?
    C17 C18 H18 . . 126.3 ?
    C19 C18 H18 . . 126.3 ?
    N5 C19 C18 . . 111.4(3) ?
    N5 C19 C21 . . 119.3(3) ?
    C18 C19 C21 . . 129.3(3) ?
    C17 C20 H20A . . 109.5 ?
    C17 C20 H20B . . 109.5 ?
    H20A C20 H20B . . 109.5 ?
    C17 C20 H20C . . 109.5 ?
    H20A C20 H20C . . 109.5 ?
    H20B C20 H20C . . 109.5 ?
    C19 C21 H21A . . 109.5 ?
    C19 C21 H21B . . 109.5 ?
    H21A C21 H21B . . 109.5 ?
    C19 C21 H21C . . 109.5 ?
    H21A C21 H21C . . 109.5 ?
    H21B C21 H21C . . 109.5 ?
    C23 C22 N6 . . 117.2(3) ?
    C23 C22 C30 . . 121.5(3) ?
    N6 C22 C30 . . 121.1(3) ?
    C22 C23 C24 . . 122.1(3) ?
    C22 C23 H23 . . 118.9 ?
    C24 C23 H23 . . 118.9 ?
    C25 C24 C23 . . 120.1(3) ?
    C25 C24 H24 . . 120.0 ?
    C23 C24 H24 . . 120.0 ?
    C24 C25 C26 . . 119.9(3) ?
    C24 C25 H25 . . 120.0 ?
    C26 C25 H25 . . 120.0 ?
    N6 C26 C25 . . 118.2(3) ?
    N6 C26 C27 . . 107.7(3) ?
    C25 C26 C27 . . 134.0(3) ?
    C28 C27 C26 . . 106.8(3) ?
    C28 C27 C37 . . 132.2(3) ?
    C26 C27 C37 . . 120.9(3) ?
    C29 C28 C27 . . 110.1(3) ?
    C29 C28 H28 . . 125.0 ?
    C27 C28 H28 . . 125.0 ?
    C28 C29 N6 . . 107.7(3) ?
    C28 C29 C31 . . 126.0(3) ?
    N6 C29 C31 . . 122.0(3) ?
    C22 C30 H30A . . 109.5 ?
    C22 C30 H30B . . 109.5 ?
    H30A C30 H30B . . 109.5 ?
    C22 C30 H30C . . 109.5 ?
    H30A C30 H30C . . 109.5 ?
    H30B C30 H30C . . 109.5 ?
    O3 C31 N7 . . 119.4(3) ?
    O3 C31 C29 . . 124.6(3) ?
    N7 C31 C29 . . 115.8(3) ?
    C33 C32 N7 . . 105.6(3) ?
    C33 C32 C35 . . 130.2(3) ?
    N7 C32 C35 . . 124.2(3) ?
    C32 C33 C34 . . 107.1(3) ?
    C32 C33 H33 . . 126.5 ?
    C34 C33 H33 . . 126.5 ?
    N8 C34 C33 . . 111.5(3) ?
    N8 C34 C36 . . 120.2(3) ?
    C33 C34 C36 . . 128.2(3) ?
    C32 C35 H35A . . 109.5 ?
    C32 C35 H35B . . 109.5 ?
    H35A C35 H35B . . 109.5 ?
    C32 C35 H35C . . 109.5 ?
    H35A C35 H35C . . 109.5 ?
    H35B C35 H35C . . 109.5 ?
    C34 C36 H36A . . 109.5 ?
    C34 C36 H36B . . 109.5 ?
    H36A C36 H36B . . 109.5 ?
    C34 C36 H36C . . 109.5 ?
    H36A C36 H36C . . 109.5 ?
    H36B C36 H36C . . 109.5 ?
    O4 C37 N9 . . 116.9(3) ?
    O4 C37 C27 . . 122.8(3) ?
    N9 C37 C27 . . 120.3(2) ?
    C39 C38 N9 . . 105.1(3) ?
    C39 C38 C41 . . 129.1(3) ?
    N9 C38 C41 . . 125.9(3) ?
    C38 C39 C40 . . 107.9(3) ?
    C38 C39 H39 . . 126.1 ?
    C40 C39 H39 . . 126.1 ?
    N10 C40 C39 . . 110.7(3) ?
    N10 C40 C42 . . 119.4(3) ?
    C39 C40 C42 . . 129.8(3) ?
    C38 C41 H41A . . 109.5 ?
    C38 C41 H41B . . 109.5 ?
    H41A C41 H41B . . 109.5 ?
    C38 C41 H41C . . 109.5 ?
    H41A C41 H41C . . 109.5 ?
    H41B C41 H41C . . 109.5 ?
    C40 C42 H42A . . 109.5 ?
    C40 C42 H42B . . 109.5 ?
    H42A C42 H42B . . 109.5 ?
    C40 C42 H42C . . 109.5 ?
    H42A C42 H42C . . 109.5 ?
    H42B C42 H42C . . 109.5 ?
    C1 N1 C8 . . 130.1(3) ?
    C1 N1 C5 . . 121.7(3) ?
    C8 N1 C5 . . 107.7(2) ?
    N3 N2 C11 . . 111.1(3) ?
    N3 N2 C10 . . 121.7(3) ?
    C11 N2 C10 . . 127.1(3) ?
    C13 N3 N2 . . 106.1(3) ?
    N5 N4 C17 . . 112.2(2) ?
    N5 N4 C16 . . 120.7(2) ?
    C17 N4 C16 . . 127.1(3) ?
    C19 N5 N4 . . 104.1(2) ?
    C22 N6 C26 . . 121.9(2) ?
    C22 N6 C29 . . 129.9(2) ?
    C26 N6 C29 . . 107.7(2) ?
    N8 N7 C32 . . 110.7(2) ?
    N8 N7 C31 . . 121.4(2) ?
    C32 N7 C31 . . 127.8(3) ?
    C34 N8 N7 . . 105.0(2) ?
    N10 N9 C38 . . 110.8(2) ?
    N10 N9 C37 . . 120.7(2) ?
    C38 N9 C37 . . 128.5(2) ?
    C40 N10 N9 . . 105.5(2) ?
loop_
    _geom_torsion_atom_site_label_1
    _geom_torsion_atom_site_label_2
    _geom_torsion_atom_site_label_3
    _geom_torsion_atom_site_label_4
    _geom_torsion_site_symmetry_1
    _geom_torsion_site_symmetry_2
    _geom_torsion_site_symmetry_3
    _geom_torsion_site_symmetry_4
    _geom_torsion
    _geom_torsion_publ_flag
    N1 C1 C2 C3 . . . . -5.0(5) ?
    C9 C1 C2 C3 . . . . 172.0(3) ?
    C1 C2 C3 C4 . . . . -1.7(5) ?
    C2 C3 C4 C5 . . . . 4.7(4) ?
    C3 C4 C5 N1 . . . . -1.0(4) ?
    C3 C4 C5 C6 . . . . -179.0(3) ?
    C4 C5 C6 C7 . . . . 177.7(3) ?
    N1 C5 C6 C7 . . . . -0.4(3) ?
    C4 C5 C6 C16 . . . . -2.8(5) ?
    N1 C5 C6 C16 . . . . 179.1(3) ?
    C5 C6 C7 C8 . . . . 1.3(3) ?
    C16 C6 C7 C8 . . . . -178.2(3) ?
    C6 C7 C8 N1 . . . . -1.6(3) ?
    C6 C7 C8 C10 . . . . 156.2(3) ?
    C7 C8 C10 O1 . . . . -132.8(3) ?
    N1 C8 C10 O1 . . . . 21.3(5) ?
    C7 C8 C10 N2 . . . . 44.2(4) ?
    N1 C8 C10 N2 . . . . -161.7(3) ?
    N2 C11 C12 C13 . . . . 2.4(4) ?
    C14 C11 C12 C13 . . . . 177.6(3) ?
    C11 C12 C13 N3 . . . . -1.3(4) ?
    C11 C12 C13 C15 . . . . 178.6(3) ?
    C7 C6 C16 O2 . . . . 176.7(3) ?
    C5 C6 C16 O2 . . . . -2.6(5) ?
    C7 C6 C16 N4 . . . . -2.3(5) ?
    C5 C6 C16 N4 . . . . 178.3(3) ?
    N4 C17 C18 C19 . . . . 0.3(3) ?
    C20 C17 C18 C19 . . . . -178.7(3) ?
    C17 C18 C19 N5 . . . . 0.1(4) ?
    C17 C18 C19 C21 . . . . 179.6(3) ?
    N6 C22 C23 C24 . . . . 3.7(4) ?
    C30 C22 C23 C24 . . . . -170.9(3) ?
    C22 C23 C24 C25 . . . . 2.3(5) ?
    C23 C24 C25 C26 . . . . -3.5(5) ?
    C24 C25 C26 N6 . . . . -1.2(5) ?
    C24 C25 C26 C27 . . . . 177.0(3) ?
    N6 C26 C27 C28 . . . . -0.6(3) ?
    C25 C26 C27 C28 . . . . -178.9(3) ?
    N6 C26 C27 C37 . . . . -176.4(3) ?
    C25 C26 C27 C37 . . . . 5.3(5) ?
    C26 C27 C28 C29 . . . . 0.1(3) ?
    C37 C27 C28 C29 . . . . 175.2(3) ?
    C27 C28 C29 N6 . . . . 0.4(3) ?
    C27 C28 C29 C31 . . . . -156.4(3) ?
    C28 C29 C31 O3 . . . . 128.1(4) ?
    N6 C29 C31 O3 . . . . -25.6(5) ?
    C28 C29 C31 N7 . . . . -47.0(4) ?
    N6 C29 C31 N7 . . . . 159.3(3) ?
    N7 C32 C33 C34 . . . . 0.6(4) ?
    C35 C32 C33 C34 . . . . -179.7(3) ?
    C32 C33 C34 N8 . . . . -0.4(4) ?
    C32 C33 C34 C36 . . . . -178.3(3) ?
    C28 C27 C37 O4 . . . . -172.3(3) ?
    C26 C27 C37 O4 . . . . 2.2(5) ?
    C28 C27 C37 N9 . . . . 8.3(5) ?
    C26 C27 C37 N9 . . . . -177.1(3) ?
    N9 C38 C39 C40 . . . . -1.4(3) ?
    C41 C38 C39 C40 . . . . 179.2(3) ?
    C38 C39 C40 N10 . . . . 1.2(4) ?
    C38 C39 C40 C42 . . . . 179.9(3) ?
    C2 C1 N1 C8 . . . . -179.8(3) ?
    C9 C1 N1 C8 . . . . 3.1(4) ?
    C2 C1 N1 C5 . . . . 8.8(4) ?
    C9 C1 N1 C5 . . . . -168.3(3) ?
    C7 C8 N1 C1 . . . . -171.1(3) ?
    C10 C8 N1 C1 . . . . 31.0(5) ?
    C7 C8 N1 C5 . . . . 1.3(3) ?
    C10 C8 N1 C5 . . . . -156.7(3) ?
    C4 C5 N1 C1 . . . . -5.9(4) ?
    C6 C5 N1 C1 . . . . 172.6(2) ?
    C4 C5 N1 C8 . . . . -179.0(3) ?
    C6 C5 N1 C8 . . . . -0.5(3) ?
    C12 C11 N2 N3 . . . . -2.8(4) ?
    C14 C11 N2 N3 . . . . -178.4(3) ?
    C12 C11 N2 C10 . . . . -179.1(3) ?
    C14 C11 N2 C10 . . . . 5.3(5) ?
    O1 C10 N2 N3 . . . . -163.3(3) ?
    C8 C10 N2 N3 . . . . 19.4(4) ?
    O1 C10 N2 C11 . . . . 12.6(5) ?
    C8 C10 N2 C11 . . . . -164.6(3) ?
    C12 C13 N3 N2 . . . . -0.4(3) ?
    C15 C13 N3 N2 . . . . 179.7(3) ?
    C11 N2 N3 C13 . . . . 2.0(3) ?
    C10 N2 N3 C13 . . . . 178.5(3) ?
    C18 C17 N4 N5 . . . . -0.6(3) ?
    C20 C17 N4 N5 . . . . 178.5(3) ?
    C18 C17 N4 C16 . . . . 179.4(3) ?
    C20 C17 N4 C16 . . . . -1.5(5) ?
    O2 C16 N4 N5 . . . . -170.5(3) ?
    C6 C16 N4 N5 . . . . 8.6(4) ?
    O2 C16 N4 C17 . . . . 9.5(4) ?
    C6 C16 N4 C17 . . . . -171.4(3) ?
    C18 C19 N5 N4 . . . . -0.4(3) ?
    C21 C19 N5 N4 . . . . 180.0(3) ?
    C17 N4 N5 C19 . . . . 0.6(3) ?
    C16 N4 N5 C19 . . . . -179.4(2) ?
    C23 C22 N6 C26 . . . . -8.6(4) ?
    C30 C22 N6 C26 . . . . 166.0(3) ?
    C23 C22 N6 C29 . . . . -178.7(3) ?
    C30 C22 N6 C29 . . . . -4.1(4) ?
    C25 C26 N6 C22 . . . . 7.5(4) ?
    C27 C26 N6 C22 . . . . -171.2(2) ?
    C25 C26 N6 C29 . . . . 179.5(3) ?
    C27 C26 N6 C29 . . . . 0.8(3) ?
    C28 C29 N6 C22 . . . . 170.4(3) ?
    C31 C29 N6 C22 . . . . -31.7(4) ?
    C28 C29 N6 C26 . . . . -0.8(3) ?
    C31 C29 N6 C26 . . . . 157.1(3) ?
    C33 C32 N7 N8 . . . . -0.6(4) ?
    C35 C32 N7 N8 . . . . 179.7(3) ?
    C33 C32 N7 C31 . . . . 178.3(3) ?
    C35 C32 N7 C31 . . . . -1.5(5) ?
    O3 C31 N7 N8 . . . . 168.8(3) ?
    C29 C31 N7 N8 . . . . -15.8(4) ?
    O3 C31 N7 C32 . . . . -9.9(5) ?
    C29 C31 N7 C32 . . . . 165.4(3) ?
    C33 C34 N8 N7 . . . . 0.0(4) ?
    C36 C34 N8 N7 . . . . 178.1(3) ?
    C32 N7 N8 C34 . . . . 0.3(3) ?
    C31 N7 N8 C34 . . . . -178.6(3) ?
    C39 C38 N9 N10 . . . . 1.2(3) ?
    C41 C38 N9 N10 . . . . -179.3(3) ?
    C39 C38 N9 C37 . . . . 179.0(3) ?
    C41 C38 N9 C37 . . . . -1.5(5) ?
    O4 C37 N9 N10 . . . . -178.2(3) ?
    C27 C37 N9 N10 . . . . 1.1(4) ?
    O4 C37 N9 C38 . . . . 4.1(5) ?
    C27 C37 N9 C38 . . . . -176.5(3) ?
    C39 C40 N10 N9 . . . . -0.4(3) ?
    C42 C40 N10 N9 . . . . -179.3(3) ?
    C38 N9 N10 C40 . . . . -0.5(3) ?
    C37 N9 N10 C40 . . . . -178.5(3) ?
loop_
    _geom_hbond_atom_site_label_D
    _geom_hbond_atom_site_label_H
    _geom_hbond_atom_site_label_A
    _geom_hbond_site_symmetry_A
    _geom_hbond_distance_DH
    _geom_hbond_distance_HA
    _geom_hbond_distance_DA
    _geom_hbond_angle_DHA
    _geom_hbond_publ_flag
    C12 H12 O2 1_545 0.93 2.37 3.282(4) 167 yes
    C21 H21B O1 4_654 0.96 2.59 3.404(4) 142 yes
    C30 H30C N3 3_465 0.96 2.52 3.472(4) 169 yes
    C33 H33 O4 1_565 0.93 2.55 3.393(4) 152 yes
