# Supplementary material for: (3,5-Dimethyl-1H-pyrazol-1-yl){3-[(3,5-dimethyl-1H-pyrazol-1-yl)carbon­yl]-5-methyl­indolizin-1-yl}methanone
Source: Acta Crystallogr Sect E Struct Rep Online. 2013 Feb 28;69(Pt 3):o450. doi: 10.1107/S1600536813005060 (PMC3588476; doi:10.1107/S1600536813005060)
Supplement: Supplementary file 3 [file e-69-0o450-Isup4.hkl]

# 
# h,k,l, Fc-squared, Fo-squared, sigma(Fo-squared) and status flag 
# 
data_I
_shelx_title ' qqq in Pca2(1)' 
_shelx_refln_list_code          4 
_shelx_F_calc_maximum      372.48 
_exptl_crystal_F_000      1584.00 
_reflns_d_resolution_high  0.8107 
 
loop_ 
 _symmetry_equiv_pos_as_xyz 
 'x, y, z' 
 '-x, -y, z+1/2' 
 'x+1/2, -y, z' 
 '-x+1/2, y, z+1/2' 
 
_cell_length_a    19.7286 
_cell_length_b    11.5659 
_cell_length_c    17.8088 
_cell_angle_alpha  90.000 
_cell_angle_beta   90.000 
_cell_angle_gamma  90.000 
 
_shelx_F_squared_multiplier     1.000 
 
loop_ 
 _refln_index_h 
 _refln_index_k 
 _refln_index_l 
 _refln_F_squared_calc 
 _refln_F_squared_meas 
 _refln_F_squared_sigma 
 _refln_observed_status 
   2   0 -21       78.13       87.32     19.75 o 
   4   0 -21       43.25       49.83     14.48 o 
   6   0 -21       76.47       72.25     14.72 o 
   1   1 -21       25.96       20.00      9.60 o 
   2   1 -21       94.48       98.42      9.82 o 
   3   1 -21       47.77       44.78      9.18 o 
   4   1 -21      132.15      140.91     11.47 o 
   5   1 -21       45.99       48.33      8.78 o 
   6   1 -21       46.30       41.14      9.30 o 
   1   2 -21        1.86       -0.25      8.07 o 
   2   2 -21       26.11       28.58      8.34 o 
   3   2 -21       35.71       32.51      9.60 o 
   4   2 -21        8.39        5.14      9.09 o 
   5   2 -21       16.12       14.86      8.54 o 
   6   2 -21        1.88        3.13      8.60 o 
   1   3 -21       18.30       13.72      9.85 o 
   2   3 -21        8.38       12.05      8.99 o 
   3   3 -21       23.84       21.50      9.29 o 
   4   3 -21       24.37       22.02      8.29 o 
   1   4 -21      153.75      191.04     14.87 o 
   2   4 -21       51.88       65.97     10.62 o 
   0   0 -20      118.73      118.06     20.88 o 
   2   0 -20       31.04       33.70     12.13 o 
   4   0 -20       97.36      112.37     16.52 o 
   6   0 -20       23.80       26.60      9.50 o 
   8   0 -20        6.29        5.30     10.16 o 
  10   0 -20       44.45       49.35     10.10 o 
   0   1 -20      144.36      133.15     13.44 o 
   1   1 -20       22.63       17.37      8.59 o 
   2   1 -20      130.13      132.58     10.71 o 
   3   1 -20        7.80        9.09      8.14 o 
   4   1 -20       12.64        8.21      8.05 o 
   5   1 -20       44.47       43.63      8.99 o 
   6   1 -20       38.98       37.39      6.64 o 
   7   1 -20       12.67       10.23      6.65 o 
   8   1 -20       10.33        7.86      7.18 o 
   9   1 -20       11.64        7.44      6.79 o 
   0   2 -20       94.81      101.52     14.48 o 
   1   2 -20       18.37       11.35      8.41 o 
   2   2 -20       75.96       88.21     14.62 o 
   3   2 -20       37.21       38.11      8.57 o 
   4   2 -20       12.00       11.26      7.83 o 
   5   2 -20       81.85       97.28     13.25 o 
   6   2 -20       34.63       37.68      6.61 o 
   7   2 -20       21.20       16.51      7.05 o 
   8   2 -20       63.82       61.31      7.66 o 
   9   2 -20        1.46       -0.84      6.51 o 
   0   3 -20       28.41       26.47     13.36 o 
   1   3 -20       62.78       62.03      9.20 o 
   2   3 -20      116.69      118.06      9.99 o 
   3   3 -20       23.15       24.81      9.68 o 
   4   3 -20        5.68        5.01      8.37 o 
   5   3 -20       50.71       43.05      8.32 o 
   6   3 -20        1.87        2.89      6.84 o 
   7   3 -20       18.64       15.20      6.02 o 
   8   3 -20        0.65       -1.91      6.45 o 
   0   4 -20        3.49        3.31     13.44 o 
   1   4 -20       65.09       65.76     10.77 o 
   2   4 -20        1.79        1.80      8.43 o 
   3   4 -20       69.89       79.69     12.89 o 
   4   4 -20        2.19        1.78      8.33 o 
   5   4 -20       18.30       18.47      8.99 o 
   6   4 -20       12.04       12.59      8.26 o 
   7   4 -20        2.58        1.79      6.65 o 
   0   5 -20      155.45      156.54     16.10 o 
   1   5 -20       54.69       53.96      9.97 o 
   2   5 -20        5.99        5.59      8.41 o 
   3   5 -20       54.73       47.14     12.52 o 
   4   5 -20       30.19       30.87     11.43 o 
   5   5 -20       15.66       12.72      8.42 o 
   2   0 -19      324.23      316.75     21.44 o 
   4   0 -19        4.80        7.03     12.62 o 
   6   0 -19        9.55       15.13      8.82 o 
   8   0 -19      328.60      329.37     16.11 o 
  10   0 -19        2.86        0.55      9.45 o 
  12   0 -19       25.67       16.71      9.62 o 
   1   1 -19       31.56       30.82      8.21 o 
   2   1 -19      145.31      188.18     11.04 o 
   3   1 -19       14.83       13.32      7.50 o 
   4   1 -19       54.11       47.09      7.21 o 
   5   1 -19       39.28       37.48      6.38 o 
   6   1 -19       12.87       11.83      6.10 o 
   7   1 -19        4.49        0.78      5.92 o 
   8   1 -19      296.85      293.49     10.38 o 
   9   1 -19        3.45        2.97      6.20 o 
  10   1 -19       58.14       67.99      6.26 o 
  11   1 -19        6.51        6.24      6.28 o 
  12   1 -19       13.93       12.05      7.05 o 
   1   2 -19       29.80       31.16      7.95 o 
   2   2 -19       31.29       23.57      8.22 o 
   3   2 -19        3.11       -0.22      6.77 o 
   4   2 -19       23.36       24.44      6.90 o 
   5   2 -19        8.74       10.27      6.06 o 
   6   2 -19       28.64       30.32      5.75 o 
   7   2 -19        7.87        3.38      6.03 o 
   8   2 -19        5.64        1.02      5.94 o 
   9   2 -19        5.93        6.20      6.36 o 
  10   2 -19       16.98       13.86      7.29 o 
  11   2 -19        5.16        3.55      7.21 o 
   1   3 -19       24.30       23.96      8.31 o 
   2   3 -19       83.24       80.64      9.38 o 
   3   3 -19       37.47       29.77      9.24 o 
   4   3 -19       47.06       40.96      7.26 o 
   5   3 -19       36.72       39.93      6.40 o 
   6   3 -19       23.33       27.06      5.93 o 
   7   3 -19        9.44        6.44      5.40 o 
   8   3 -19        0.44       -1.85      6.78 o 
   9   3 -19        6.51        3.41      7.05 o 
  10   3 -19       20.75       19.71      7.09 o 
  11   3 -19       29.89       29.77      8.00 o 
   1   4 -19       62.79       66.26     10.65 o 
   2   4 -19       18.66       15.71      9.32 o 
   3   4 -19      177.97      161.27     11.03 o 
   4   4 -19       21.58       15.31      6.31 o 
   5   4 -19      117.03      120.41      7.23 o 
   6   4 -19        0.03       -2.07      6.19 o 
   7   4 -19        1.49       -0.67      6.42 o 
   8   4 -19        1.67        1.33      7.12 o 
   9   4 -19       13.64       11.71      7.06 o 
  10   4 -19        2.01        1.38      7.52 o 
   1   5 -19       31.04       26.92      9.33 o 
   2   5 -19      116.86      113.68     12.60 o 
   3   5 -19      123.62      149.54     14.41 o 
   4   5 -19       40.56       36.52      8.47 o 
   5   5 -19       31.07       27.86      8.29 o 
   6   5 -19       18.02       18.61      8.58 o 
   7   5 -19        0.41       -0.95      7.92 o 
   8   5 -19       41.85       38.78      8.37 o 
   1   6 -19       76.16       67.40     12.05 o 
   2   6 -19       59.30       54.72     13.90 o 
   3   6 -19       58.55       52.33     12.70 o 
   4   6 -19       20.05       15.19      8.64 o 
   5   6 -19        5.35        2.27      7.95 o 
   6   6 -19        5.67        5.29      8.27 o 
   1   7 -19      150.53      156.93     19.74 o 
   2   7 -19       17.33       15.51     15.05 o 
   0   0 -18      555.54      524.96     36.60 o 
   2   0 -18      126.33      106.69     17.77 o 
   4   0 -18       24.86       28.95      8.57 o 
   6   0 -18       97.24       90.97      9.66 o 
   8   0 -18      205.88      185.67     13.75 o 
  10   0 -18       23.30       15.83      9.14 o 
  12   0 -18       15.68       12.79      9.52 o 
   0   1 -18       98.33      140.11     27.40 o 
   1   1 -18      120.88      128.46      8.88 o 
   2   1 -18       48.85       43.83      7.83 o 
   3   1 -18        8.37        6.62      5.28 o 
   4   1 -18       27.17       25.87      6.10 o 
   5   1 -18       57.51       52.33      6.42 o 
   6   1 -18       94.66      109.96      7.88 o 
   7   1 -18      169.35      178.64      8.73 o 
   8   1 -18       82.99       87.36      7.60 o 
   9   1 -18       62.04       64.44      6.45 o 
  10   1 -18        8.31        3.81      5.96 o 
  11   1 -18       19.98       15.63      6.39 o 
  12   1 -18       20.04       20.78      6.26 o 
  13   1 -18       20.94       15.38      8.14 o 
   0   2 -18      137.99      171.40     16.68 o 
   1   2 -18      263.03      299.68     14.03 o 
   2   2 -18       49.80       78.81     15.28 o 
   3   2 -18        3.65        1.67      6.07 o 
   4   2 -18        3.46        0.97      5.12 o 
   5   2 -18        3.24       -0.35      5.48 o 
   6   2 -18       40.76       31.84      6.92 o 
   7   2 -18       62.46       50.29      7.05 o 
   8   2 -18       31.57       30.24      6.24 o 
   9   2 -18       85.12       79.40      6.46 o 
  10   2 -18       16.54       13.96      6.31 o 
  11   2 -18       11.60        6.53      6.69 o 
  12   2 -18       34.77       29.15      6.80 o 
  13   2 -18       12.62       10.32      7.33 o 
   0   3 -18       27.20       20.95     10.66 o 
   1   3 -18       92.47      135.43     10.84 o 
   2   3 -18      104.47      136.11     10.02 o 
   3   3 -18       55.05       75.53      8.47 o 
   4   3 -18       32.04       22.59      6.47 o 
   5   3 -18       75.48       66.85      6.32 o 
   6   3 -18       12.39       13.20      5.02 o 
   7   3 -18       13.57       10.19      6.17 o 
   8   3 -18       28.77       27.86      6.08 o 
   9   3 -18        2.69        1.02      6.87 o 
  10   3 -18       47.55       45.63      7.13 o 
  11   3 -18       24.68       24.76      6.99 o 
  12   3 -18        1.69        0.96      7.12 o 
   0   4 -18      118.94      136.25     14.81 o 
   1   4 -18       19.57       18.23      8.35 o 
   2   4 -18       14.38       12.89      8.31 o 
   3   4 -18      230.93      230.01     12.21 o 
   4   4 -18       26.74       28.38      5.81 o 
   5   4 -18       95.02       85.18      7.08 o 
   6   4 -18       25.35       20.11      7.05 o 
   7   4 -18       55.31       61.54      8.58 o 
   8   4 -18       30.40       26.29      6.84 o 
   9   4 -18       29.37       28.98      7.27 o 
  10   4 -18        3.47        1.23      6.94 o 
  11   4 -18        8.50        6.90      6.80 o 
  12   4 -18        8.55        4.31      7.42 o 
   0   5 -18      159.29      162.93     19.96 o 
   1   5 -18       19.59       16.42      8.81 o 
   2   5 -18        9.59       10.11      6.89 o 
   3   5 -18      272.13      255.14     12.43 o 
   4   5 -18       48.86       55.14      9.61 o 
   5   5 -18       31.15       27.42      8.04 o 
   6   5 -18       24.72       23.02      7.33 o 
   7   5 -18        1.96        0.02      7.40 o 
   8   5 -18       15.31       13.43      7.36 o 
   9   5 -18       15.10       11.26      7.92 o 
  10   5 -18       14.18       11.58      8.54 o 
  11   5 -18        5.14        5.05      7.82 o 
   0   6 -18      189.38      168.36     25.22 o 
   1   6 -18       35.04       40.51     10.20 o 
   2   6 -18       78.59       66.82      9.76 o 
   3   6 -18       69.86       67.72     10.82 o 
   4   6 -18        3.16        2.13      7.71 o 
   5   6 -18        8.70        5.82      8.46 o 
   6   6 -18       16.74       14.01      7.54 o 
   7   6 -18       34.43       37.84      8.63 o 
   8   6 -18        3.25        2.37      7.80 o 
   9   6 -18        7.21        3.19      8.21 o 
   0   7 -18       12.99       10.13     17.78 o 
   1   7 -18       21.15       19.44     11.83 o 
   2   7 -18       83.19      103.75     16.00 o 
   3   7 -18        0.20        0.06      8.23 o 
   4   7 -18       21.30       19.09      7.89 o 
   5   7 -18        0.23        1.01      8.10 o 
   6   7 -18       11.11        6.65      7.99 o 
   7   7 -18       42.11       44.44      8.99 o 
   0   8 -18        6.63        7.86     19.44 o 
   1   8 -18        7.42        4.74     12.50 o 
   2   8 -18      121.32      135.15     21.19 o 
   2   0 -17       36.75       35.98      6.93 o 
   4   0 -17       47.98       42.23      9.90 o 
   6   0 -17      163.70      172.70     13.28 o 
   8   0 -17       50.04       54.17     10.23 o 
  10   0 -17      145.01      142.09     11.50 o 
  12   0 -17       34.45       27.91      9.26 o 
  14   0 -17       18.80       16.75      9.50 o 
   1   1 -17      199.59      212.75     11.78 o 
   2   1 -17      151.41      128.60      8.97 o 
   3   1 -17       69.65       65.09      5.83 o 
   4   1 -17       16.21       11.99      5.98 o 
   5   1 -17       60.62       57.09      6.30 o 
   6   1 -17      104.15       95.52      6.71 o 
   7   1 -17       85.68       76.44      6.91 o 
   8   1 -17       59.12       62.24      6.92 o 
   9   1 -17       81.84       82.39      7.66 o 
  10   1 -17       87.09       73.19      7.35 o 
  11   1 -17       30.80       26.77      6.00 o 
  12   1 -17       41.88       40.37      5.71 o 
  13   1 -17        1.72        0.79      6.27 o 
  14   1 -17       22.65       21.30      8.10 o 
  15   1 -17       29.53       23.24      8.02 o 
   1   2 -17       32.07       29.37      6.94 o 
   2   2 -17      177.12      158.53      8.52 o 
   3   2 -17      185.49      203.49      9.85 o 
   4   2 -17       81.80       77.35      5.53 o 
   5   2 -17       53.96       51.88      7.00 o 
   6   2 -17       14.56       13.46      5.20 o 
   7   2 -17        0.61        0.51      5.27 o 
   8   2 -17      122.15      102.91      6.89 o 
   9   2 -17       32.84       26.60      5.63 o 
  10   2 -17       88.05       88.69      7.68 o 
  11   2 -17       44.70       39.08      7.54 o 
  12   2 -17       21.38       24.17      6.56 o 
  13   2 -17        6.45        2.86      7.42 o 
  14   2 -17        9.16        6.67      7.57 o 
  15   2 -17       12.74        9.66      8.10 o 
   1   3 -17       98.90       89.89     11.27 o 
   2   3 -17      180.33      191.87      8.79 o 
   3   3 -17      175.31      160.86      9.93 o 
   4   3 -17       50.76       46.20      6.92 o 
   5   3 -17      149.55      159.69      8.12 o 
   6   3 -17      111.53      107.25      6.15 o 
   7   3 -17        4.52        2.74      5.45 o 
   8   3 -17        1.42        0.59      5.58 o 
   9   3 -17        5.32        3.60      5.89 o 
  10   3 -17        0.75        1.59      6.53 o 
  11   3 -17       23.76       25.74      7.05 o 
  12   3 -17        4.76        3.89      6.36 o 
  13   3 -17        1.08       -1.00      6.89 o 
  14   3 -17        4.22        3.19      7.55 o 
   1   4 -17      193.91      200.14     11.31 o 
   2   4 -17       17.94       21.81      6.59 o 
   3   4 -17       69.64       85.07      8.58 o 
   4   4 -17        0.11       -0.71      5.63 o 
   5   4 -17      287.81      298.77     11.90 o 
   6   4 -17       14.13       13.99      5.51 o 
   7   4 -17        4.62        0.49      5.99 o 
   8   4 -17       61.14       55.79      7.31 o 
   9   4 -17       16.10       14.06      7.07 o 
  10   4 -17        2.42        3.39      6.83 o 
  11   4 -17       49.98       46.24      7.15 o 
  12   4 -17        0.34       -1.53      6.78 o 
  13   4 -17       59.37       55.41      8.63 o 
   1   5 -17      126.34      126.85      8.93 o 
   2   5 -17       16.97       15.09      6.97 o 
   3   5 -17      235.85      243.77     13.30 o 
   4   5 -17       60.06       61.20      8.57 o 
   5   5 -17      237.09      241.59     13.05 o 
   6   5 -17       26.54       22.86      7.19 o 
   7   5 -17       30.36       31.52      7.83 o 
   8   5 -17        9.85        7.39      6.73 o 
   9   5 -17       33.40       26.24      7.97 o 
  10   5 -17       44.23       47.97      9.00 o 
  11   5 -17        0.07       -1.71      6.70 o 
  12   5 -17        3.18        1.04      7.46 o 
   1   6 -17       72.70       85.10     11.05 o 
   2   6 -17        7.02        4.34      7.87 o 
   3   6 -17       20.11       13.50     10.23 o 
   4   6 -17       17.71       17.29      8.22 o 
   5   6 -17      103.30      101.68      9.93 o 
   6   6 -17        0.23       -1.40      7.26 o 
   7   6 -17        2.81        2.29      7.47 o 
   8   6 -17       11.58       11.47      7.85 o 
   9   6 -17       13.65        8.07      7.78 o 
  10   6 -17       15.03        9.66      8.73 o 
  11   6 -17        3.37        1.55      7.36 o 
   1   7 -17       76.23      107.37     18.26 o 
   2   7 -17       27.35       25.57      6.36 o 
   3   7 -17       39.32       81.34     10.75 o 
   4   7 -17       70.35       69.79      9.18 o 
   5   7 -17      153.24      156.17     10.28 o 
   6   7 -17       20.02       13.75      6.95 o 
   7   7 -17       49.30       45.44      7.82 o 
   8   7 -17        3.98        4.93      7.66 o 
   9   7 -17       67.73       99.70     16.83 o 
   1   8 -17       38.90       37.24      9.77 o 
   2   8 -17      150.62      165.61     12.44 o 
   3   8 -17        1.67        1.93      8.67 o 
   4   8 -17        8.46        8.89      8.07 o 
   5   8 -17        3.42        2.54      8.09 o 
   6   8 -17       41.16       38.67      8.03 o 
   7   8 -17       70.17       69.18      8.92 o 
   1   9 -17       29.17       25.46     10.00 o 
   0   0 -16      445.82      406.07     31.84 o 
   2   0 -16       80.19       80.97      6.38 o 
   4   0 -16     1152.09     1055.00     23.80 o 
   6   0 -16      644.55      593.72     19.17 o 
   8   0 -16       72.36       67.11      7.59 o 
  10   0 -16      177.82      182.02     11.53 o 
  12   0 -16       67.09       66.37     10.11 o 
  14   0 -16      142.21      138.69     13.03 o 
  16   0 -16      219.05      247.66     25.64 o 
   0   1 -16      455.80      458.69     23.10 o 
   1   1 -16      344.95      320.06      9.75 o 
   2   1 -16       46.90       45.23      6.18 o 
   3   1 -16       54.63       50.59      6.69 o 
   4   1 -16      689.87      632.16     12.66 o 
   5   1 -16       69.65       67.34      5.93 o 
   6   1 -16      510.77      493.53     12.88 o 
   7   1 -16        4.93        3.47      5.18 o 
   8   1 -16       74.04       76.29      6.09 o 
   9   1 -16       23.05       17.37      6.53 o 
  10   1 -16       70.28       62.44      6.15 o 
  11   1 -16      120.11      111.89      6.57 o 
  12   1 -16       64.84       60.22      5.42 o 
  13   1 -16        4.41        5.32      6.06 o 
  14   1 -16       86.95       81.46      8.32 o 
  15   1 -16      168.00      175.33      9.20 o 
  16   1 -16      127.41      125.44     11.95 o 
   0   2 -16      430.72      416.41     22.22 o 
   1   2 -16      241.48      246.46      8.95 o 
   2   2 -16        9.71        5.63      5.24 o 
   3   2 -16       88.98       77.06      6.94 o 
   4   2 -16      153.65      160.86      8.72 o 
   5   2 -16      209.24      226.19      9.38 o 
   6   2 -16       15.50       12.36      6.12 o 
   7   2 -16       36.17       31.22      5.98 o 
   8   2 -16       40.29       39.88      4.92 o 
   9   2 -16      282.73      262.13     10.49 o 
  10   2 -16       26.38       22.48      6.19 o 
  11   2 -16        5.00        2.89      5.60 o 
  12   2 -16       50.61       51.10      7.20 o 
  13   2 -16       23.56       20.61      7.45 o 
  14   2 -16       15.67       12.09      6.85 o 
  15   2 -16       93.73       93.87      8.45 o 
  16   2 -16      120.15      116.61      9.27 o 
   0   3 -16      185.37      197.45     13.26 o 
   1   3 -16       32.47       29.65      5.06 o 
   2   3 -16      580.14      555.35     11.96 o 
   3   3 -16        4.13        2.53      5.26 o 
   4   3 -16      368.55      348.63     11.65 o 
   5   3 -16      109.26      100.02      8.80 o 
   6   3 -16      193.13      176.99      8.30 o 
   7   3 -16       29.58       20.34      7.47 o 
   8   3 -16       47.94       47.76      6.33 o 
   9   3 -16      212.37      187.32     10.42 o 
  10   3 -16       49.48       51.28      7.64 o 
  11   3 -16       24.61       15.24      6.52 o 
  12   3 -16        6.38        2.20      6.25 o 
  13   3 -16       30.39       26.29      7.17 o 
  14   3 -16       23.95       22.07      7.42 o 
  15   3 -16        3.77        0.81      6.97 o 
   0   4 -16      285.34      285.59     14.73 o 
   1   4 -16      223.26      229.09     10.96 o 
   2   4 -16       75.33      115.46      9.19 o 
   3   4 -16      171.06      144.43      6.04 o 
   4   4 -16       16.35       14.43      5.58 o 
   5   4 -16       32.71       34.89      7.03 o 
   6   4 -16        9.52       10.13      6.29 o 
   7   4 -16       62.71       52.17      7.89 o 
   8   4 -16        2.39       -0.99      6.65 o 
   9   4 -16      448.83      437.91     13.15 o 
  10   4 -16       19.29       18.99      6.09 o 
  11   4 -16       69.37       60.99      8.23 o 
  12   4 -16       15.42       12.39      6.69 o 
  13   4 -16        3.24        0.58      6.44 o 
  14   4 -16        9.85        8.66      7.17 o 
  15   4 -16       15.18       13.74      7.11 o 
   0   5 -16      316.10      313.17     17.12 o 
   1   5 -16      230.57      220.93     12.33 o 
   2   5 -16       43.24       54.59     10.24 o 
   3   5 -16      118.28      145.76      9.95 o 
   4   5 -16      271.24      287.85     11.31 o 
   5   5 -16       65.63       63.47      7.92 o 
   6   5 -16      137.86      121.78     11.45 o 
   7   5 -16        6.03        3.72      6.50 o 
   8   5 -16       55.29       53.76      8.26 o 
   9   5 -16       35.18       33.22      7.64 o 
  10   5 -16        4.53        4.50      6.29 o 
  11   5 -16       53.19       47.69      7.17 o 
  12   5 -16      189.70      197.52      9.79 o 
  13   5 -16       19.28       16.10      7.78 o 
  14   5 -16        5.62        3.92      7.55 o 
   0   6 -16      239.27      236.74     14.38 o 
   1   6 -16       39.17       31.82      6.28 o 
   2   6 -16      197.06      198.49     13.44 o 
   3   6 -16       60.41       69.48      9.24 o 
   4   6 -16      317.41      313.24     15.02 o 
   5   6 -16      128.86      138.67     13.55 o 
   6   6 -16      153.95      144.32     12.12 o 
   7   6 -16       38.70       35.68      8.97 o 
   8   6 -16        9.94        8.89      7.40 o 
   9   6 -16      122.45      111.22     10.08 o 
  10   6 -16        3.19        1.41      7.22 o 
  11   6 -16       11.85        8.40      7.41 o 
  12   6 -16       16.72       18.40      9.73 o 
  13   6 -16        4.60        4.46      9.08 o 
   0   7 -16      231.23      222.76     19.76 o 
   1   7 -16       20.10       20.86      7.78 o 
   2   7 -16      156.85      179.67     11.22 o 
   3   7 -16       10.78        7.87      7.08 o 
   4   7 -16       21.02       17.76      7.80 o 
   5   7 -16       26.16       23.24      7.07 o 
   6   7 -16       11.08       11.00      7.25 o 
   7   7 -16        2.52        1.73      7.17 o 
   8   7 -16        0.62       -0.83      7.61 o 
   9   7 -16       70.79       61.04     10.38 o 
  10   7 -16        7.69       10.68      9.77 o 
  11   7 -16       12.56        8.12      8.30 o 
   0   8 -16      397.48      359.35     21.81 o 
   1   8 -16        3.13        2.49      8.85 o 
   2   8 -16      137.70      161.80     13.56 o 
   3   8 -16        5.12        3.93      9.45 o 
   4   8 -16       41.53       38.49      6.10 o 
   5   8 -16        4.79        4.27      7.72 o 
   6   8 -16       31.77       39.88      8.69 o 
   7   8 -16        1.96        3.48      7.72 o 
   8   8 -16        9.28       12.00      8.65 o 
   9   8 -16       50.06       49.21     10.87 o 
   0   9 -16       53.60       53.14     12.01 o 
   1   9 -16       15.18       18.46      9.03 o 
   2   9 -16       79.01      104.87     12.76 o 
   3   9 -16        6.52        7.34      9.96 o 
   4   9 -16       47.40       47.55      8.65 o 
   5   9 -16        2.74        1.89      9.83 o 
   6   9 -16       24.17       22.52      9.74 o 
   2   0 -15      111.96      115.99      6.26 o 
   4   0 -15       40.40       45.26     16.22 o 
   6   0 -15       50.60       46.27      7.49 o 
   8   0 -15        4.57        0.41      7.08 o 
  10   0 -15      390.75      396.21     15.33 o 
  12   0 -15     1011.81     1088.74    143.65 o 
  14   0 -15      161.02      191.26     17.59 o 
  16   0 -15      716.22      684.16     21.02 o 
   1   1 -15       94.77       82.29      7.41 o 
   2   1 -15      189.64      187.67      6.98 o 
   3   1 -15      149.84      170.95      7.75 o 
   4   1 -15       77.80       73.31      6.80 o 
   5   1 -15      441.49      438.95     11.89 o 
   6   1 -15      429.15      417.86     11.83 o 
   7   1 -15       84.18       88.84      7.59 o 
   8   1 -15      190.52      196.83      8.63 o 
   9   1 -15       98.69      119.25     11.40 o 
  10   1 -15      164.39      160.65      6.30 o 
  11   1 -15       35.46       34.16      5.03 o 
  12   1 -15      455.61      398.96     12.22 o 
  13   1 -15       87.01       87.70      7.39 o 
  14   1 -15        5.55        3.64      6.79 o 
  15   1 -15       24.57       27.09      7.65 o 
  16   1 -15      426.67      439.16     14.57 o 
  17   1 -15       40.25       41.71      7.68 o 
   1   2 -15        3.73        4.10      4.27 o 
   2   2 -15      471.98      463.37      9.34 o 
   3   2 -15      449.53      405.33     11.94 o 
   4   2 -15      125.35      133.11      7.25 o 
   5   2 -15      571.35      561.45     13.17 o 
   6   2 -15      191.02      192.94     10.21 o 
   7   2 -15       15.86       13.74      4.51 o 
   8   2 -15      201.17      193.73      6.72 o 
   9   2 -15       19.30       14.27      6.14 o 
  10   2 -15       40.88       42.98      5.07 o 
  11   2 -15       36.21       29.57      6.94 o 
  12   2 -15       75.36       64.92      8.17 o 
  13   2 -15       55.55       52.93      8.24 o 
  14   2 -15       68.54       71.28      7.61 o 
  15   2 -15       89.10       96.86     10.06 o 
  16   2 -15       14.76        7.45      8.81 o 
  17   2 -15       28.77       23.96      7.57 o 
   1   3 -15       85.00       81.46      6.43 o 
   2   3 -15      897.60      867.23     12.26 o 
   3   3 -15      163.24      166.65     10.28 o 
   4   3 -15       87.50      108.42      7.13 o 
   5   3 -15       96.46      114.41     10.13 o 
   6   3 -15       85.96       84.32      5.70 o 
   7   3 -15      328.17      317.40     12.01 o 
   8   3 -15      203.05      184.14      7.58 o 
   9   3 -15      206.57      227.09      8.10 o 
  10   3 -15       32.38       24.60      8.11 o 
  11   3 -15       11.09        7.43      6.40 o 
  12   3 -15       56.41       57.33      6.83 o 
  13   3 -15       72.24       61.20      8.53 o 
  14   3 -15       13.92       15.60      7.55 o 
  15   3 -15       67.66       60.11      8.35 o 
  16   3 -15        6.08        3.72      8.11 o 
  17   3 -15        3.31        0.41      7.33 o 
   1   4 -15      150.63      174.09      8.63 o 
   2   4 -15      507.39      504.44     11.28 o 
   3   4 -15      178.24      200.79      9.61 o 
   4   4 -15      139.67      137.32      9.43 o 
   5   4 -15      291.10      274.61      9.55 o 
   6   4 -15       66.13       83.31     11.71 o 
   7   4 -15      759.82      734.26     14.07 o 
   8   4 -15      231.17      242.73      8.95 o 
   9   4 -15       91.64       85.92      6.68 o 
  10   4 -15       28.87       26.62      6.85 o 
  11   4 -15        7.16        7.94      6.13 o 
  12   4 -15        5.32        0.73      7.05 o 
  13   4 -15       10.46       12.61      7.36 o 
  14   4 -15       17.64       14.30      7.23 o 
  15   4 -15       27.85       30.41      7.27 o 
  16   4 -15        1.76        0.71      7.12 o 
   1   5 -15      295.16      268.81     11.40 o 
   2   5 -15       64.45       77.53      9.53 o 
   3   5 -15      157.93      162.51     10.08 o 
   4   5 -15       72.79       65.24      6.46 o 
   5   5 -15      359.09      326.06     13.70 o 
   6   5 -15       99.69       87.87      8.37 o 
   7   5 -15      172.74      141.84     14.91 o 
   8   5 -15      230.88      260.31     11.35 o 
   9   5 -15      124.83      122.40      7.98 o 
  10   5 -15       31.37       32.12      6.19 o 
  11   5 -15       67.53       69.26      6.91 o 
  12   5 -15        1.42       -0.63      6.90 o 
  13   5 -15       60.83       63.68      7.55 o 
  14   5 -15       16.93       17.74      7.33 o 
  15   5 -15       24.38       27.18      7.80 o 
   1   6 -15       83.99       79.65      5.26 o 
   2   6 -15      131.23      130.26      9.66 o 
   3   6 -15       78.63       71.34      8.48 o 
   4   6 -15       81.06       73.61      8.50 o 
   5   6 -15       26.83       26.64      7.63 o 
   6   6 -15       17.52       19.59      6.28 o 
   7   6 -15      190.51      223.96     11.70 o 
   8   6 -15       69.63       61.82      8.36 o 
   9   6 -15       19.60       19.64      7.37 o 
  10   6 -15       79.32       85.12      7.00 o 
  11   6 -15       17.77       15.79      7.92 o 
  12   6 -15       29.41       29.67      8.76 o 
  13   6 -15       76.68       74.27     10.22 o 
  14   6 -15        5.38        3.74      9.06 o 
   1   7 -15       88.65       89.87      8.16 o 
   2   7 -15      286.17      263.20     12.39 o 
   3   7 -15       55.27       56.67      6.92 o 
   4   7 -15       26.11       28.90      7.92 o 
   5   7 -15       67.12       62.85      8.17 o 
   6   7 -15       34.16       32.25      8.41 o 
   7   7 -15        9.28        8.06      6.90 o 
   8   7 -15        5.33        2.36      7.35 o 
   9   7 -15       68.10       60.36      9.41 o 
  10   7 -15       64.32       60.58     10.42 o 
  11   7 -15       49.94       42.57      9.45 o 
  12   7 -15       31.85       28.33      9.43 o 
  13   7 -15       41.66       39.28     10.11 o 
   1   8 -15       56.69       45.53      8.76 o 
   2   8 -15      173.30      177.32     11.96 o 
   3   8 -15       22.42       23.16      7.97 o 
   4   8 -15       95.57       97.90      7.08 o 
   5   8 -15        3.22        3.86      6.68 o 
   6   8 -15       23.98       24.60      7.53 o 
   7   8 -15       21.23       19.44      7.42 o 
   8   8 -15        4.27        0.66      7.64 o 
   9   8 -15        6.61        5.92      9.85 o 
  10   8 -15       47.04       73.92     15.03 o 
  11   8 -15        1.61        0.19      9.10 o 
   1   9 -15        7.28        7.46      7.61 o 
   2   9 -15       98.60      125.92     12.32 o 
   3   9 -15       69.24       63.68     10.48 o 
   4   9 -15       43.01       38.90      9.50 o 
   5   9 -15       41.38       34.12     11.83 o 
   6   9 -15       12.94        8.95      8.56 o 
   7   9 -15        1.19       -0.78      8.62 o 
   8   9 -15       51.08       43.74     10.02 o 
   1  10 -15       18.05       14.96      7.11 o 
   2  10 -15       25.56       21.44      9.85 o 
   3  10 -15       19.21       15.09     12.86 o 
   4  10 -15       43.51       44.04     12.62 o 
   5  10 -15       16.74       14.90     10.17 o 
   0   0 -14      225.57      194.35     16.40 o 
   2   0 -14     1043.11      978.34     15.44 o 
   4   0 -14       99.76       88.08     11.34 o 
   6   0 -14      391.10      417.69     11.25 o 
   8   0 -14      242.33      237.77     12.85 o 
  10   0 -14      214.10      208.41     14.48 o 
  12   0 -14        8.16       10.54      9.06 o 
  14   0 -14      137.92      144.84      7.08 o 
  16   0 -14      169.68      159.62     15.23 o 
  18   0 -14       39.46       45.90     10.66 o 
   0   1 -14      180.95      171.82     10.09 o 
   1   1 -14      104.09      102.40      4.42 o 
   2   1 -14      115.65      115.97      4.62 o 
   3   1 -14      194.28      232.97      7.76 o 
   4   1 -14      289.50      280.57      8.45 o 
   5   1 -14       18.57       19.44      5.17 o 
   6   1 -14      412.38      411.04      9.90 o 
   7   1 -14       98.28       96.76      6.13 o 
   8   1 -14       98.46       95.94      6.03 o 
   9   1 -14       24.18       19.94      4.90 o 
  10   1 -14      137.68      139.27      6.49 o 
  11   1 -14        5.45        1.77      5.23 o 
  12   1 -14      338.95      347.19      8.58 o 
  13   1 -14        1.24        1.07      5.81 o 
  14   1 -14       64.27       59.80      6.42 o 
  15   1 -14       25.05       22.94      7.38 o 
  16   1 -14      465.09      418.92     13.07 o 
  17   1 -14       19.51       20.31      7.50 o 
  18   1 -14       15.34       16.19      7.58 o 
   0   2 -14      486.02      438.08     11.90 o 
   1   2 -14       62.82       61.20      4.55 o 
   2   2 -14      160.30      148.29      5.86 o 
   3   2 -14        1.76       -0.34      4.62 o 
   4   2 -14       61.70       58.52      4.82 o 
   5   2 -14      256.36      236.33      9.46 o 
   6   2 -14      299.28      322.34      8.12 o 
   7   2 -14      135.60      134.86      6.40 o 
   8   2 -14      186.97      179.67      7.45 o 
   9   2 -14       99.92      101.31      8.02 o 
  10   2 -14       23.08       22.92      5.39 o 
  11   2 -14       18.32       10.96      6.09 o 
  12   2 -14      154.91      161.85      5.77 o 
  13   2 -14       29.44       23.56      6.60 o 
  14   2 -14       46.29       42.12      7.25 o 
  15   2 -14       52.67       46.94      7.23 o 
  16   2 -14       53.78       46.13      9.07 o 
  17   2 -14       41.35       39.48      7.79 o 
  18   2 -14       21.14       22.75      7.55 o 
   0   3 -14       50.82       52.10      5.65 o 
   1   3 -14       50.22       45.27      4.47 o 
   2   3 -14      556.76      527.07      8.32 o 
   3   3 -14        2.49        2.86      4.70 o 
   4   3 -14      273.44      246.58     15.90 o 
   5   3 -14       94.23      102.04      6.92 o 
   6   3 -14      887.14      925.96     12.65 o 
   7   3 -14       42.81       38.47      5.26 o 
   8   3 -14      127.50      142.04      9.38 o 
   9   3 -14       20.37       10.13      6.42 o 
  10   3 -14        2.87        0.69      5.28 o 
  11   3 -14      206.92      236.39     10.62 o 
  12   3 -14       56.51       69.87      8.35 o 
  13   3 -14       90.02       80.22      7.23 o 
  14   3 -14        9.94       12.61      7.12 o 
  15   3 -14       16.68       12.14      7.21 o 
  16   3 -14       40.22       32.79      7.27 o 
  17   3 -14       48.27       45.28      8.66 o 
  18   3 -14        3.57        2.17      7.13 o 
   0   4 -14      135.58      108.96     12.45 o 
   1   4 -14      146.85      162.51      8.78 o 
   2   4 -14      931.53      866.63     20.50 o 
   3   4 -14      192.71      204.57     11.23 o 
   4   4 -14     1297.95     1708.79     17.27 o 
   5   4 -14       94.24      138.32      7.25 o 
   6   4 -14       60.83       69.91     10.22 o 
   7   4 -14      323.92      276.72     12.24 o 
   8   4 -14      185.53      222.12      8.74 o 
   9   4 -14       98.36       96.14      7.03 o 
  10   4 -14        1.84       -0.87      5.73 o 
  11   4 -14       47.18       58.46     10.61 o 
  12   4 -14       81.35       84.80      5.93 o 
  13   4 -14       73.69       71.63      7.52 o 
  14   4 -14       49.42       47.67      7.79 o 
  15   4 -14       30.15       27.91      7.68 o 
  16   4 -14        2.65        0.98      7.36 o 
  17   4 -14       13.26       11.42      7.62 o 
   0   5 -14       40.26       34.46     11.32 o 
   1   5 -14      181.69      163.75      8.55 o 
   2   5 -14      209.41      242.11      8.58 o 
   3   5 -14      589.51      570.03     14.48 o 
   4   5 -14       91.78      110.69      8.31 o 
   5   5 -14      121.79      130.67      9.02 o 
   6   5 -14      230.30      239.63     12.19 o 
   7   5 -14      530.53      460.75     17.82 o 
   8   5 -14       83.17       78.92      8.62 o 
   9   5 -14      381.25      374.23     10.87 o 
  10   5 -14       70.09       60.75      7.00 o 
  11   5 -14       49.55       45.49      7.04 o 
  12   5 -14      191.03      217.01      9.54 o 
  13   5 -14       11.42        4.73      7.68 o 
  14   5 -14        0.69       -0.93      7.40 o 
  15   5 -14      119.46      130.46      9.23 o 
  16   5 -14        2.92        2.91      7.72 o 
   0   6 -14       72.81      110.20     13.70 o 
   1   6 -14       82.46      123.85      7.63 o 
   2   6 -14      163.91      148.87     10.29 o 
   3   6 -14        8.31        4.55      7.07 o 
   4   6 -14       27.96       25.69      6.43 o 
   5   6 -14       17.32       13.42      6.56 o 
   6   6 -14       99.32      114.24      8.63 o 
   7   6 -14       29.84       24.60      7.95 o 
   8   6 -14      137.93      146.59     10.73 o 
   9   6 -14      204.47      248.11     11.19 o 
  10   6 -14       28.65       27.89      7.55 o 
  11   6 -14       43.14       33.94      7.94 o 
  12   6 -14       26.61       31.01      9.25 o 
  13   6 -14       29.27       30.33      8.06 o 
  14   6 -14        7.19        5.51      8.35 o 
  15   6 -14       22.27       21.42      8.53 o 
   0   7 -14       58.83       61.45      8.18 o 
   1   7 -14      212.35      208.38      7.75 o 
   2   7 -14      176.24      185.88     10.07 o 
   3   7 -14      151.35      151.22     10.87 o 
   4   7 -14       80.67       77.57      9.17 o 
   5   7 -14       89.10      121.54     10.93 o 
   6   7 -14       52.28       51.89      7.63 o 
   7   7 -14       26.24       26.58      7.14 o 
   8   7 -14        1.44       -0.95      6.33 o 
   9   7 -14       13.82       18.82      6.88 o 
  10   7 -14       18.66       13.85      9.09 o 
  11   7 -14      118.07      109.38      9.98 o 
  12   7 -14       15.82       16.33      9.26 o 
  13   7 -14       19.34       19.62      9.14 o 
  14   7 -14       64.35       64.92      9.85 o 
   0   8 -14       32.77       31.43     10.48 o 
   1   8 -14        1.74        0.67      6.39 o 
   2   8 -14       76.65      106.89     11.25 o 
   3   8 -14      136.96      124.81      8.97 o 
   4   8 -14       87.23       79.54      8.10 o 
   5   8 -14       38.44       33.00      8.06 o 
   6   8 -14        3.99        3.88      6.20 o 
   7   8 -14        6.36        7.44      8.17 o 
   8   8 -14       15.33        8.68      9.50 o 
   9   8 -14       54.84       47.76      9.24 o 
  10   8 -14       59.77       60.37      9.90 o 
  11   8 -14        7.20        8.18      9.06 o 
  12   8 -14        7.72        7.03      8.18 o 
   0   9 -14       36.69       32.05     10.28 o 
   1   9 -14       40.83       36.80      8.16 o 
   2   9 -14       89.42       78.98      8.71 o 
   3   9 -14      120.92      106.24      9.33 o 
   4   9 -14       17.75       17.42      8.62 o 
   5   9 -14       12.36       11.42      8.30 o 
   6   9 -14       50.61       41.97      8.93 o 
   7   9 -14       11.81       10.54      8.88 o 
   8   9 -14        0.34        1.86      9.14 o 
   9   9 -14       69.62       98.20     16.62 o 
  10   9 -14       10.50        9.51     10.39 o 
   0  10 -14       98.25       93.83     13.74 o 
   1  10 -14        4.77        2.54      7.27 o 
   2  10 -14        9.03        6.00     10.02 o 
   3  10 -14       18.56       14.27      8.62 o 
   4  10 -14       27.82       24.81     12.62 o 
   5  10 -14       23.08       20.35     10.62 o 
   6  10 -14        7.86        8.05     10.42 o 
   7  10 -14        2.42        2.43     11.22 o 
   2   0 -13      807.75      782.61     12.22 o 
   4   0 -13      662.23      609.73     15.75 o 
   6   0 -13      127.19      144.94      6.50 o 
   8   0 -13       32.08       23.36      9.21 o 
  10   0 -13      720.69      658.59     20.31 o 
  12   0 -13       14.37       37.28     18.14 o 
  14   0 -13      150.44      134.88      6.28 o 
  16   0 -13       42.35       26.98     10.87 o 
  18   0 -13       79.35       84.14     11.83 o 
   1   1 -13       19.93       17.57      3.90 o 
   2   1 -13       66.65       62.85      3.85 o 
   3   1 -13      646.15      595.49     11.10 o 
   4   1 -13      179.32      171.63      8.85 o 
   5   1 -13      870.32      849.57     10.96 o 
   6   1 -13      295.02      285.25      8.40 o 
   7   1 -13        4.00        2.07      4.47 o 
   8   1 -13      218.78      232.75      9.48 o 
   9   1 -13       41.06       40.52      4.55 o 
  10   1 -13      593.11      568.10     11.47 o 
  11   1 -13       78.11       73.27      6.67 o 
  12   1 -13      340.52      333.71      8.69 o 
  13   1 -13       17.08       20.59      5.16 o 
  14   1 -13       61.57       58.10      6.38 o 
  15   1 -13       18.61       19.04      6.32 o 
  16   1 -13      264.12      269.56      9.33 o 
  17   1 -13       21.17       23.16      7.26 o 
  18   1 -13        0.77       -0.71      6.63 o 
  19   1 -13       46.29       48.02      7.36 o 
   1   2 -13      203.96      196.83      6.80 o 
   2   2 -13       51.40       47.15      3.13 o 
   3   2 -13      233.51      214.20      8.11 o 
   4   2 -13      417.91      443.33      9.84 o 
   5   2 -13      529.09      513.02     10.51 o 
   6   2 -13      163.62      138.69     17.23 o 
   7   2 -13       68.31       78.42      6.52 o 
   8   2 -13      410.42      384.60      9.40 o 
   9   2 -13       34.58       34.72      5.47 o 
  10   2 -13      378.00      326.98     10.73 o 
  11   2 -13      170.79      173.70      7.86 o 
  12   2 -13       56.72       66.58      5.32 o 
  13   2 -13      186.38      172.85     10.19 o 
  14   2 -13        9.73        6.55      6.49 o 
  15   2 -13       12.24       10.42      6.04 o 
  16   2 -13       31.77       37.42      6.99 o 
  17   2 -13       34.08       31.22      7.49 o 
  18   2 -13       21.32       21.24      6.83 o 
  19   2 -13       28.09       30.75      6.85 o 
   1   3 -13       54.17       76.52      7.84 o 
   2   3 -13      949.59      974.65     38.09 o 
   3   3 -13      412.70      412.77     13.16 o 
   4   3 -13       33.38       38.30      4.17 o 
   5   3 -13      275.14      272.30     10.42 o 
   6   3 -13      925.21     1052.26     75.47 o 
   7   3 -13       52.06       70.47     10.07 o 
   8   3 -13      334.36      363.69      9.31 o 
   9   3 -13       18.78       17.82      5.29 o 
  10   3 -13       73.88       71.24      6.49 o 
  11   3 -13      113.23      139.56      9.01 o 
  12   3 -13      213.86      204.69      7.46 o 
  13   3 -13       46.72       47.28      6.73 o 
  14   3 -13        6.92        6.00      6.09 o 
  15   3 -13       76.46       83.53      8.23 o 
  16   3 -13       41.87       42.35      6.70 o 
  17   3 -13       43.47       44.16      6.58 o 
  18   3 -13       25.89       23.51      7.32 o 
   1   4 -13        7.06        1.70      3.32 o 
   2   4 -13      354.32      341.77      9.03 o 
   3   4 -13       76.93       54.58      9.35 o 
   4   4 -13       22.47       25.53      5.13 o 
   5   4 -13     1886.19     2057.95     18.97 o 
   6   4 -13        4.39        3.49      5.37 o 
   7   4 -13      380.25      360.04     12.47 o 
   8   4 -13      297.53      330.61     10.26 o 
   9   4 -13      145.75      151.14      9.19 o 
  10   4 -13      181.62      191.74     10.64 o 
  11   4 -13       28.63       24.19      7.36 o 
  12   4 -13       21.46       20.26      7.22 o 
  13   4 -13       86.59       82.29      6.97 o 
  14   4 -13       34.83       31.87      6.14 o 
  15   4 -13      118.76      115.94      8.26 o 
  16   4 -13      169.14      171.73     10.57 o 
  17   4 -13       19.04       18.24      7.63 o 
  18   4 -13       26.44       22.84      8.34 o 
   1   5 -13      354.03      302.07     11.30 o 
   2   5 -13      343.75      358.31     10.35 o 
   3   5 -13      953.51      830.91     15.86 o 
   4   5 -13      132.28      148.66      8.84 o 
   5   5 -13     1205.58     1213.17     19.80 o 
   6   5 -13       88.58      117.68      9.51 o 
   7   5 -13      331.14      288.79     16.43 o 
   8   5 -13      515.97      531.16     13.88 o 
   9   5 -13      227.57      202.83     10.94 o 
  10   5 -13       34.30       31.43      6.70 o 
  11   5 -13       97.73       96.28      8.54 o 
  12   5 -13       29.33       29.94      5.95 o 
  13   5 -13       26.63       23.17      6.51 o 
  14   5 -13       35.88       31.01      7.42 o 
  15   5 -13        1.36       -0.68      7.14 o 
  16   5 -13       29.78       30.11      7.88 o 
  17   5 -13       32.04       28.84      8.38 o 
   1   6 -13       65.86       73.46      6.21 o 
   2   6 -13       34.84       29.99      4.30 o 
   3   6 -13      698.36      783.90     83.51 o 
   4   6 -13      178.50      183.81     10.56 o 
   5   6 -13      445.46      414.23     15.27 o 
   6   6 -13       10.44        8.00      7.25 o 
   7   6 -13      507.60      457.44     17.22 o 
   8   6 -13       23.94       35.95      9.61 o 
   9   6 -13      162.64      154.70      8.71 o 
  10   6 -13       80.66       74.00      7.84 o 
  11   6 -13       40.49       39.26      7.15 o 
  12   6 -13      141.42      148.04      9.69 o 
  13   6 -13        0.63       -0.72      8.92 o 
  14   6 -13       31.11       25.43     10.95 o 
  15   6 -13       72.31       72.99      9.66 o 
  16   6 -13       13.22       15.34      9.14 o 
   1   7 -13       62.30       52.52      6.12 o 
   2   7 -13      596.09      538.29     14.66 o 
   3   7 -13       14.68       14.99      5.33 o 
   4   7 -13      156.16      196.01      8.99 o 
   5   7 -13       56.16       45.90      8.34 o 
   6   7 -13       53.14       47.53      7.08 o 
   7   7 -13       57.58       57.01      6.71 o 
   8   7 -13      263.41      265.27     13.14 o 
   9   7 -13        9.48        9.87      7.54 o 
  10   7 -13      155.49      144.73     10.74 o 
  11   7 -13       36.02       32.95      9.19 o 
  12   7 -13        7.78        8.53      8.33 o 
  13   7 -13       73.67       83.54     10.11 o 
  14   7 -13       16.79       20.02      8.09 o 
  15   7 -13       33.86       36.12      8.18 o 
   1   8 -13      116.47      162.51      9.86 o 
   2   8 -13      106.29       93.37      9.92 o 
   3   8 -13      119.82      110.82      6.91 o 
   4   8 -13      100.01      142.39      8.70 o 
   5   8 -13      137.20      120.97      8.57 o 
   6   8 -13      199.71      238.39     10.60 o 
   7   8 -13       16.04       13.41      7.70 o 
   8   8 -13        4.02        7.27      7.89 o 
   9   8 -13       57.90       49.20     10.39 o 
  10   8 -13       32.05       31.12      9.00 o 
  11   8 -13       42.38       43.54      8.35 o 
  12   8 -13       11.78       12.82      9.41 o 
  13   8 -13        4.23        1.65     10.11 o 
  14   8 -13        3.32        3.36      9.06 o 
   1   9 -13       80.04       90.51     12.24 o 
   2   9 -13      162.60      149.49     10.15 o 
   3   9 -13        3.67        4.16      6.19 o 
   4   9 -13      155.54      155.89     11.28 o 
   5   9 -13       20.06       20.68      8.62 o 
   6   9 -13        3.16        5.38      7.14 o 
   7   9 -13       15.40        9.35      8.62 o 
   8   9 -13       89.05       82.07     10.83 o 
   9   9 -13      228.20      227.35     14.96 o 
  10   9 -13       34.02       32.66      8.18 o 
  11   9 -13       76.40       82.50      9.79 o 
  12   9 -13       14.69        9.60      9.10 o 
   1  10 -13        3.85        2.26      6.08 o 
   2  10 -13       45.36       38.87      9.98 o 
   3  10 -13       42.90       33.49      8.76 o 
   4  10 -13        3.46        0.79      8.45 o 
   5  10 -13        6.59        6.41      9.83 o 
   6  10 -13        3.10        0.60      9.48 o 
   7  10 -13        6.49        3.00      9.94 o 
   8  10 -13       56.59       71.90     18.36 o 
   9  10 -13      104.02      124.26     13.17 o 
   1  11 -13        2.91        1.50      8.20 o 
   2  11 -13        4.07        5.38      8.49 o 
   3  11 -13       19.80       21.09      9.05 o 
   4  11 -13       30.54       27.14      8.35 o 
   5  11 -13        0.27        0.15     10.28 o 
   0   0 -12     7055.76     8188.41   2084.54 o 
   2   0 -12      142.24      145.59      8.77 o 
   4   0 -12      559.11      545.24     39.04 o 
   6   0 -12      206.78      222.47     11.09 o 
   8   0 -12     1844.20     2127.20     25.78 o 
  10   0 -12      231.88      219.02     16.26 o 
  12   0 -12     1435.57     1859.10     27.17 o 
  14   0 -12       66.84       62.69      7.01 o 
  16   0 -12      499.79      546.46     12.53 o 
  18   0 -12      265.95      281.66     15.20 o 
  20   0 -12       39.56       38.56     10.66 o 
   0   1 -12     4260.99     3998.72     30.53 o 
   1   1 -12       25.78       28.19      3.44 o 
   2   1 -12      139.71      164.58      5.24 o 
   3   1 -12        7.28        4.56      2.59 o 
   4   1 -12      558.80      541.66     11.35 o 
   5   1 -12      310.72      297.53      9.58 o 
   6   1 -12       22.94       22.33      5.12 o 
   7   1 -12      407.29      413.72     10.43 o 
   8   1 -12      400.94      400.09      8.81 o 
   9   1 -12      364.93      319.94      6.88 o 
  10   1 -12      516.79      470.58     12.21 o 
  11   1 -12       73.26       72.18      6.60 o 
  12   1 -12     1957.54     1965.38     20.36 o 
  13   1 -12      107.80      104.10      7.24 o 
  14   1 -12       65.54       66.16      6.53 o 
  15   1 -12       21.96       22.59      5.42 o 
  16   1 -12       36.62       38.77      6.41 o 
  17   1 -12        9.28        9.30      6.64 o 
  18   1 -12      124.91      122.03      7.62 o 
  19   1 -12       10.12        8.91      6.08 o 
  20   1 -12       25.62       31.37      7.87 o 
   0   2 -12     1012.50     1235.25     16.06 o 
   1   2 -12       96.76      107.05      5.72 o 
   2   2 -12      224.18      237.57      5.65 o 
   3   2 -12       60.35       52.52      3.81 o 
   4   2 -12        0.54       -0.59      3.09 o 
   5   2 -12      132.98      135.14      7.03 o 
   6   2 -12      369.03      385.60      9.91 o 
   7   2 -12       63.01       57.30      5.42 o 
   8   2 -12      587.54      549.06     10.27 o 
   9   2 -12      538.33      484.67     12.69 o 
  10   2 -12       70.75       93.03      9.90 o 
  11   2 -12       29.05       24.76      5.42 o 
  12   2 -12       99.17       93.76     11.16 o 
  13   2 -12       58.61       45.84      7.62 o 
  14   2 -12        4.73        2.89      5.52 o 
  15   2 -12       28.75       24.73      6.47 o 
  16   2 -12       23.61       24.02      6.63 o 
  17   2 -12       13.33       11.30      6.45 o 
  18   2 -12       16.84       20.95      6.74 o 
  19   2 -12       11.41        9.57      6.64 o 
  20   2 -12       14.58       19.60      8.34 o 
   0   3 -12      299.01      289.53     11.33 o 
   1   3 -12      428.87      384.32      8.20 o 
   2   3 -12      126.87      125.72      4.86 o 
   3   3 -12      403.69      362.41      7.14 o 
   4   3 -12        3.34        2.29      3.20 o 
   5   3 -12      224.41      264.75      8.56 o 
   6   3 -12       66.21       68.44      4.99 o 
   7   3 -12        4.09        1.24      4.89 o 
   8   3 -12      200.52      205.19     13.28 o 
   9   3 -12     1125.55     1536.31     16.32 o 
  10   3 -12       12.32        9.10      5.27 o 
  11   3 -12      183.44      158.62      9.31 o 
  12   3 -12       24.84       27.23      6.00 o 
  13   3 -12      118.05      128.76      8.54 o 
  14   3 -12       84.11       85.17      6.90 o 
  15   3 -12       67.92       65.11      6.14 o 
  16   3 -12       90.24       91.02      6.69 o 
  17   3 -12       17.74       13.50      6.55 o 
  18   3 -12       67.72       72.76      7.54 o 
  19   3 -12        0.49        1.52      7.76 o 
   0   4 -12       35.02       31.08      6.98 o 
   1   4 -12       91.60      111.69     11.80 o 
   2   4 -12      501.23      411.53     11.86 o 
   3   4 -12       96.50      101.25      5.99 o 
   4   4 -12      428.41      381.47     10.10 o 
   5   4 -12      114.28      104.21      7.38 o 
   6   4 -12       19.35       17.46      4.87 o 
   7   4 -12      183.62      221.65      8.18 o 
   8   4 -12       20.85       22.03      5.10 o 
   9   4 -12      374.15      320.06     13.51 o 
  10   4 -12      255.15      256.33     10.80 o 
  11   4 -12      117.11      146.39      8.61 o 
  12   4 -12      156.52      161.26      9.14 o 
  13   4 -12      348.53      351.70     10.02 o 
  14   4 -12       98.60       98.16      7.50 o 
  15   4 -12        9.60        8.56      6.57 o 
  16   4 -12        0.79        0.19      7.74 o 
  17   4 -12       22.08       22.04      7.92 o 
  18   4 -12       18.52       17.64      7.27 o 
  19   4 -12       25.88       25.76      7.84 o 
   0   5 -12      104.07      117.02     15.93 o 
   1   5 -12      507.66      434.80     15.61 o 
   2   5 -12        9.72        8.55      4.17 o 
   3   5 -12      277.42      245.22      9.99 o 
   4   5 -12      835.49     1162.02    109.70 o 
   5   5 -12      458.15      459.07     10.66 o 
   6   5 -12       97.07       94.50      8.89 o 
   7   5 -12      137.45      121.51     12.08 o 
   8   5 -12      343.57      319.44     11.86 o 
   9   5 -12      173.29      166.18     11.98 o 
  10   5 -12       63.30       61.64      6.79 o 
  11   5 -12      302.20      335.16     10.08 o 
  12   5 -12       14.41       15.81      5.71 o 
  13   5 -12      115.80      112.48      7.20 o 
  14   5 -12       18.81       15.93      6.86 o 
  15   5 -12      203.15      243.35     11.13 o 
  16   5 -12       16.23       15.12      7.17 o 
  17   5 -12       48.82       46.31      9.19 o 
  18   5 -12       34.34       36.53      7.79 o 
   0   6 -12      931.61     1041.35    155.68 o 
   1   6 -12      325.36      305.38     11.13 o 
   2   6 -12      158.71      168.65      8.69 o 
   3   6 -12       11.33        9.07      4.82 o 
   4   6 -12     1336.39     1136.29     19.27 o 
   5   6 -12      101.06       77.33      8.61 o 
   6   6 -12      290.65      312.00     12.57 o 
   7   6 -12      537.03      494.00     15.81 o 
   8   6 -12       43.34       40.94      7.64 o 
   9   6 -12      642.69      580.63     16.94 o 
  10   6 -12       76.06       82.65     13.62 o 
  11   6 -12      132.19      126.88      8.47 o 
  12   6 -12       51.39       48.17      7.24 o 
  13   6 -12       24.34       22.29      7.24 o 
  14   6 -12        5.00        3.10      7.60 o 
  15   6 -12        2.76        2.46      8.49 o 
  16   6 -12       44.29       43.85      9.26 o 
  17   6 -12       16.88       12.12      9.42 o 
   0   7 -12       15.92       17.10      5.81 o 
   1   7 -12       13.92       12.50      4.14 o 
   2   7 -12      296.42      304.51     11.59 o 
   3   7 -12      136.90      143.64      9.35 o 
   4   7 -12      165.43      151.55     10.04 o 
   5   7 -12      329.33      290.50     11.85 o 
   6   7 -12       73.21       55.25      9.65 o 
   7   7 -12       31.67       24.19      7.47 o 
   8   7 -12       46.62       40.32      8.63 o 
   9   7 -12      230.76      247.82     13.09 o 
  10   7 -12        9.04        6.55      8.35 o 
  11   7 -12      109.85      109.05     10.58 o 
  12   7 -12        0.69       -0.84      7.76 o 
  13   7 -12        2.42       -0.28      8.06 o 
  14   7 -12        5.28        5.44      7.25 o 
  15   7 -12        1.84        2.89      9.25 o 
  16   7 -12      100.31      125.41     16.55 o 
   0   8 -12     1172.47     1444.29     27.45 o 
   1   8 -12       91.38       97.29      8.71 o 
   2   8 -12      700.77      653.98     14.00 o 
   3   8 -12      215.11      205.30      8.72 o 
   4   8 -12       40.88       54.73      8.21 o 
   5   8 -12        1.71       -1.30      5.16 o 
   6   8 -12      130.76      116.98      9.12 o 
   7   8 -12        7.28        8.67      7.69 o 
   8   8 -12       80.50      102.25     15.96 o 
   9   8 -12       14.03       12.73      8.23 o 
  10   8 -12       58.51       66.78      9.45 o 
  11   8 -12       31.01       28.97      8.53 o 
  12   8 -12      142.51      139.36     11.20 o 
  13   8 -12       35.37       36.18      9.06 o 
  14   8 -12      160.46      166.66     12.37 o 
  15   8 -12        8.06        9.71      9.77 o 
   0   9 -12      558.58      550.80     24.12 o 
   1   9 -12       18.91       12.43      7.25 o 
   2   9 -12       68.13       82.98     11.52 o 
   3   9 -12      138.58      136.46      9.44 o 
   4   9 -12       20.68       15.79      6.34 o 
   5   9 -12       57.43       72.86     11.87 o 
   6   9 -12       33.39       28.73      6.79 o 
   7   9 -12       49.54       48.50      8.23 o 
   8   9 -12       57.20       54.38      8.93 o 
   9   9 -12      282.57      274.58     13.53 o 
  10   9 -12       57.24       50.84      9.06 o 
  11   9 -12       41.91       50.45     10.10 o 
  12   9 -12       17.93       14.17      8.68 o 
  13   9 -12       50.90       48.80      9.77 o 
   0  10 -12      128.88      161.48     13.54 o 
   1  10 -12       28.08       23.98      7.17 o 
   2  10 -12        9.00        8.52      7.44 o 
   3  10 -12        8.46        9.95      7.25 o 
   4  10 -12        2.58        4.76      9.24 o 
   5  10 -12        2.08        2.13      7.41 o 
   6  10 -12        4.70        3.06      9.69 o 
   7  10 -12        5.34        3.38      7.23 o 
   8  10 -12       32.71       27.99      9.30 o 
   9  10 -12       80.99       71.61     11.26 o 
  10  10 -12       20.65       16.54      9.10 o 
  11  10 -12        5.50        4.09      8.51 o 
   0  11 -12       97.67      121.99     19.44 o 
   1  11 -12       47.85       45.90     12.86 o 
   2  11 -12        1.21       -1.05      7.86 o 
   3  11 -12       83.26       90.05     11.48 o 
   4  11 -12       89.88       82.29     10.10 o 
   5  11 -12        1.78        2.42      8.49 o 
   6  11 -12       32.80       29.57     11.22 o 
   7  11 -12       17.84       15.55     11.25 o 
   2   0 -11      743.13      715.80     11.77 o 
   4   0 -11      478.88      491.47     10.15 o 
   6   0 -11        9.58       10.61      5.16 o 
   8   0 -11     1394.35     1509.43     21.50 o 
  10   0 -11      427.85      422.68     16.58 o 
  12   0 -11     2870.57     2776.15     41.23 o 
  14   0 -11      199.95      252.45     12.15 o 
  16   0 -11       55.67       59.34      9.55 o 
  18   0 -11       86.97       72.04     11.16 o 
  20   0 -11       43.82       53.76     12.03 o 
   1   1 -11     1434.10     1699.68     12.82 o 
   2   1 -11      736.68      803.99     62.47 o 
   3   1 -11      617.17      580.21      8.44 o 
   4   1 -11       31.51       27.91      3.40 o 
   5   1 -11       67.52       59.40      5.04 o 
   6   1 -11      114.51      127.57      9.85 o 
   7   1 -11       84.33       85.29      6.27 o 
   8   1 -11      328.32      292.08     16.48 o 
   9   1 -11      176.81      206.11      7.29 o 
  10   1 -11       44.47       47.76      7.17 o 
  11   1 -11      468.00      474.82     11.23 o 
  12   1 -11     1791.53     1654.34     20.71 o 
  13   1 -11        5.28        3.42      5.54 o 
  14   1 -11       78.68      103.04     11.17 o 
  15   1 -11       79.77       79.78      6.98 o 
  16   1 -11      109.93      104.28      6.73 o 
  17   1 -11      146.67      141.15      7.94 o 
  18   1 -11       19.27       15.58      6.26 o 
  19   1 -11       30.62       30.72      5.75 o 
  20   1 -11        3.07        2.07      7.27 o 
   1   2 -11      475.50      447.60      7.62 o 
   2   2 -11     1303.09     1204.07     10.99 o 
   3   2 -11      771.08      960.33     10.87 o 
   4   2 -11      313.15      301.09     12.63 o 
   5   2 -11      278.69      291.07      6.85 o 
   6   2 -11      323.90      356.43      8.63 o 
   7   2 -11      274.27      258.00      8.09 o 
   8   2 -11      214.42      197.87      9.70 o 
   9   2 -11      246.32      230.12      7.98 o 
  10   2 -11      283.36      305.14      9.00 o 
  11   2 -11      376.94      363.27     10.88 o 
  12   2 -11      709.82      648.79     19.69 o 
  13   2 -11      234.42      264.58      8.95 o 
  14   2 -11      211.64      224.13      9.61 o 
  15   2 -11       38.90       40.32      6.14 o 
  16   2 -11       16.65       15.60      5.88 o 
  17   2 -11      124.14      125.86      8.90 o 
  18   2 -11       26.28       22.85      6.40 o 
  19   2 -11        0.35       -1.47      6.24 o 
  20   2 -11        5.08        5.49      8.06 o 
   1   3 -11      288.24      314.89      7.07 o 
   2   3 -11       85.06       94.49     13.12 o 
   3   3 -11      325.32      305.80      7.36 o 
   4   3 -11      179.44      207.79      5.58 o 
   5   3 -11       58.96       60.79      3.97 o 
   6   3 -11      201.03      202.21      7.56 o 
   7   3 -11      140.40      139.77      7.05 o 
   8   3 -11      144.36      177.19      6.90 o 
   9   3 -11      243.75      273.96      8.58 o 
  10   3 -11      551.44      489.30     10.92 o 
  11   3 -11      177.90      159.62     11.07 o 
  12   3 -11       13.16       16.09      5.35 o 
  13   3 -11      210.05      252.81     10.05 o 
  14   3 -11        9.92        7.26      5.29 o 
  15   3 -11       70.64       86.58      9.18 o 
  16   3 -11        2.06       -0.19      6.08 o 
  17   3 -11       27.51       24.68      6.99 o 
  18   3 -11        5.17        4.76      7.34 o 
  19   3 -11        5.97        5.49      7.32 o 
  20   3 -11        0.64       -0.75      7.34 o 
   1   4 -11       14.33       11.58      3.87 o 
   2   4 -11       79.74       78.38      4.06 o 
   3   4 -11      180.60      170.21      6.75 o 
   4   4 -11        6.29        6.41      4.38 o 
   5   4 -11       52.41       50.24      4.25 o 
   6   4 -11      153.21      133.36      8.92 o 
   7   4 -11      941.92      850.30     12.66 o 
   8   4 -11      107.05      136.50      8.04 o 
   9   4 -11       64.02       56.86      5.89 o 
  10   4 -11      156.58      145.56     10.86 o 
  11   4 -11       66.01       99.86      8.50 o 
  12   4 -11       43.38       41.01      6.39 o 
  13   4 -11      247.84      266.93      9.40 o 
  14   4 -11       19.67       23.20      6.04 o 
  15   4 -11      150.06      156.00      8.99 o 
  16   4 -11      174.94      172.44      9.01 o 
  17   4 -11       51.04       53.27      7.23 o 
  18   4 -11        6.62        1.64      7.15 o 
  19   4 -11       24.04       19.63      8.58 o 
   1   5 -11       10.29        5.81      3.70 o 
   2   5 -11      208.74      212.48      8.67 o 
   3   5 -11     1468.18     1305.15     16.52 o 
   4   5 -11       56.96       52.01      5.09 o 
   5   5 -11      350.50      301.61     10.50 o 
   6   5 -11      371.40      349.69     11.07 o 
   7   5 -11      209.66      196.42     14.35 o 
   8   5 -11      134.04      156.72      9.42 o 
   9   5 -11       55.78       53.53      5.15 o 
  10   5 -11       14.64       12.61      6.64 o 
  11   5 -11      341.33      353.56     13.51 o 
  12   5 -11       17.28       13.50      5.87 o 
  13   5 -11      177.45      185.93      9.06 o 
  14   5 -11        1.70        0.03      6.66 o 
  15   5 -11        4.81        4.70      6.71 o 
  16   5 -11      106.13      111.44      8.63 o 
  17   5 -11       31.41       32.48      7.22 o 
  18   5 -11        0.04       -1.82      8.56 o 
  19   5 -11        6.64        3.87      9.29 o 
   1   6 -11      269.62      288.64      9.31 o 
   2   6 -11      647.70      639.15     38.78 o 
   3   6 -11      224.99      204.97      9.31 o 
   4   6 -11       84.11       77.53      6.13 o 
   5   6 -11      117.14      142.90      7.86 o 
   6   6 -11      110.69      114.00      8.47 o 
   7   6 -11      217.46      241.49     10.74 o 
   8   6 -11        1.30       -0.62      5.63 o 
   9   6 -11       20.88       18.82      5.88 o 
  10   6 -11      345.93      371.13     11.54 o 
  11   6 -11      174.02      156.16     13.17 o 
  12   6 -11       36.92       39.13      8.18 o 
  13   6 -11       35.21       38.25      7.09 o 
  14   6 -11       10.64        9.95      7.74 o 
  15   6 -11      199.91      216.33     11.90 o 
  16   6 -11      115.37      111.03     10.95 o 
  17   6 -11       21.39       22.64      8.33 o 
  18   6 -11        5.67        2.90      9.45 o 
   1   7 -11       78.66       75.96      5.83 o 
   2   7 -11      597.31      750.20    116.08 o 
   3   7 -11      165.22      157.96      7.96 o 
   4   7 -11       38.07       30.35      4.54 o 
   5   7 -11       56.69       58.51      5.60 o 
   6   7 -11      246.00      203.86     12.90 o 
   7   7 -11      156.17      161.52     10.50 o 
   8   7 -11      419.71      385.40     15.48 o 
   9   7 -11      102.81      103.62      8.18 o 
  10   7 -11      257.71      247.28     14.28 o 
  11   7 -11       20.34       20.47      8.49 o 
  12   7 -11       59.35       58.31      8.76 o 
  13   7 -11        1.79        1.86      8.06 o 
  14   7 -11       33.51       27.29      9.58 o 
  15   7 -11       23.22       23.95      8.82 o 
  16   7 -11       12.73       14.06      9.77 o 
  17   7 -11       34.32       34.01      8.76 o 
   1   8 -11       66.70       93.18     12.52 o 
   2   8 -11      176.88      193.94      9.50 o 
   3   8 -11      155.60      161.06      8.66 o 
   4   8 -11      308.50      288.01     10.58 o 
   5   8 -11       86.75       74.26      5.89 o 
   6   8 -11       44.87       39.49      6.40 o 
   7   8 -11      227.82      266.93     12.52 o 
   8   8 -11      108.38       87.67      9.79 o 
   9   8 -11       30.25       32.56      8.18 o 
  10   8 -11       11.11       10.13      8.18 o 
  11   8 -11        3.38        2.86      7.89 o 
  12   8 -11       24.55       25.72      8.78 o 
  13   8 -11       31.20       25.14      9.14 o 
  14   8 -11        6.91        4.96      8.76 o 
  15   8 -11       28.97       31.01      9.14 o 
  16   8 -11        2.80       -1.03      8.74 o 
   1   9 -11      400.86      426.54     14.95 o 
   2   9 -11      266.45      244.60     13.70 o 
   3   9 -11      102.00      126.12      9.18 o 
   4   9 -11      132.82      107.51      9.74 o 
   5   9 -11      194.57      221.17     10.75 o 
   6   9 -11       81.12       78.30      7.63 o 
   7   9 -11       69.40       71.99      9.83 o 
   8   9 -11      115.51      130.14     11.53 o 
   9   9 -11       64.80       62.65      8.78 o 
  10   9 -11       42.22       34.12      9.55 o 
  11   9 -11       23.57       21.50      9.96 o 
  12   9 -11       80.78       96.69     11.47 o 
  13   9 -11       12.17       15.87      8.57 o 
  14   9 -11       12.94       13.74     10.16 o 
   1  10 -11      133.28      141.42      9.99 o 
   2  10 -11       37.68       33.49      9.41 o 
   3  10 -11      141.87      128.72     11.70 o 
   4  10 -11       14.09       16.33      7.86 o 
   5  10 -11       47.74       70.68     20.17 o 
   6  10 -11       87.43      103.06     16.59 o 
   7  10 -11       40.54       39.08      8.04 o 
   8  10 -11      174.72      154.86     12.81 o 
   9  10 -11       13.59       13.23      9.28 o 
  10  10 -11        2.83        2.35      8.06 o 
  11  10 -11       23.36       22.62      9.35 o 
  12  10 -11       38.95       35.15      9.98 o 
   1  11 -11       31.79       28.80     10.28 o 
   2  11 -11        7.77        7.79      7.70 o 
   3  11 -11        4.76        6.99      8.09 o 
   4  11 -11        1.93        0.96      7.86 o 
   5  11 -11       37.57       37.84      8.78 o 
   6  11 -11       11.93        8.91      8.17 o 
   7  11 -11       93.63       87.67     13.44 o 
   8  11 -11       98.17      107.38     19.95 o 
   9  11 -11        8.79        8.77      9.88 o 
   1  12 -11        7.79        6.18      9.64 o 
   2  12 -11        8.26        7.47     10.07 o 
   3  12 -11        5.20        7.30     10.15 o 
   4  12 -11       32.53       38.97     11.25 o 
   0   0 -10      587.98      519.44     14.11 o 
   2   0 -10     1382.13     1627.16     15.72 o 
   4   0 -10     2499.93     2309.24     19.31 o 
   6   0 -10      428.41      427.91     14.11 o 
   8   0 -10       90.72       86.80      7.53 o 
  10   0 -10       52.83       45.49      7.61 o 
  12   0 -10     2407.31     2131.18    249.63 o 
  14   0 -10     1025.96      973.42     20.01 o 
  16   0 -10      333.52      353.35     14.79 o 
  18   0 -10        3.22       -0.02      7.44 o 
  20   0 -10       13.47       13.88     10.42 o 
   0   1 -10      671.39      636.61     11.61 o 
   1   1 -10     2190.38     2072.08     12.64 o 
   2   1 -10     1645.82     1941.37     12.19 o 
   3   1 -10      281.02      280.59      6.75 o 
   4   1 -10     1183.99     1550.31      9.33 o 
   5   1 -10       48.71       64.85      9.63 o 
   6   1 -10      141.67      147.01      6.30 o 
   7   1 -10       36.39       33.13      2.96 o 
   8   1 -10      604.58      570.17     10.32 o 
   9   1 -10     2347.96     2211.14     19.54 o 
  10   1 -10      301.47      312.41      9.79 o 
  11   1 -10      183.28      187.12      7.35 o 
  12   1 -10     1261.85     1310.75     17.26 o 
  13   1 -10       68.72       56.86      5.77 o 
  14   1 -10      260.64      285.53      8.99 o 
  15   1 -10       60.11       59.67      5.25 o 
  16   1 -10      169.24      191.72      8.87 o 
  17   1 -10       29.10       24.90      5.93 o 
  18   1 -10       47.35       45.11      5.78 o 
  19   1 -10       16.27       12.85      5.52 o 
  20   1 -10        0.09       -1.12      5.85 o 
  21   1 -10        1.20        2.69      7.94 o 
   0   2 -10      179.25      181.69      7.47 o 
   1   2 -10     2217.67     2139.52     14.84 o 
   2   2 -10      665.47      635.78     30.33 o 
   3   2 -10      704.31      618.64      8.31 o 
   4   2 -10       37.20       35.54      2.63 o 
   5   2 -10      248.76      225.37      6.42 o 
   6   2 -10      261.20      281.70      6.15 o 
   7   2 -10      234.78      233.22      9.13 o 
   8   2 -10        0.97        1.87      4.17 o 
   9   2 -10      451.51      436.02     10.72 o 
  10   2 -10      236.85      207.59      9.81 o 
  11   2 -10       52.69       48.17      5.08 o 
  12   2 -10      223.34      247.41      7.00 o 
  13   2 -10      136.38      150.64     11.27 o 
  14   2 -10       59.09       53.39      4.89 o 
  15   2 -10        1.46       -1.74      5.25 o 
  16   2 -10       16.36       14.84      5.89 o 
  17   2 -10        7.01        3.22      5.66 o 
  18   2 -10       30.55       28.64      6.10 o 
  19   2 -10        3.43        2.16      6.13 o 
  20   2 -10       12.58       13.30      7.35 o 
  21   2 -10       38.40       36.60      7.54 o 
   0   3 -10      353.50      389.02     10.90 o 
   1   3 -10       62.85       63.75      3.57 o 
   2   3 -10      447.01      407.52      8.96 o 
   3   3 -10      320.25      291.74      6.88 o 
   4   3 -10     1031.97     1331.33     11.36 o 
   5   3 -10      158.08      179.10      5.44 o 
   6   3 -10      352.97      372.99      6.76 o 
   7   3 -10       51.86       53.83      4.06 o 
   8   3 -10       67.26       60.17      6.91 o 
   9   3 -10       93.68       84.56      4.29 o 
  10   3 -10      234.83      240.87      7.68 o 
  11   3 -10      434.45      417.45     10.17 o 
  12   3 -10      158.87      151.97      6.31 o 
  13   3 -10       79.79       86.22      8.53 o 
  14   3 -10       16.45       18.07      4.90 o 
  15   3 -10        1.55       -0.38      5.31 o 
  16   3 -10        8.18        8.10      5.60 o 
  17   3 -10       15.35       13.81      5.45 o 
  18   3 -10       80.63       79.19      8.06 o 
  19   3 -10       34.33       37.35      7.23 o 
  20   3 -10       12.87       10.85      7.07 o 
  21   3 -10        9.94       11.58      8.29 o 
   0   4 -10      176.27      198.38     10.02 o 
   1   4 -10     1651.62     1593.69     14.91 o 
   2   4 -10      615.30      573.18     10.42 o 
   3   4 -10       43.23       46.81      3.75 o 
   4   4 -10       66.83       60.58      4.39 o 
   5   4 -10      324.80      303.82      7.67 o 
   6   4 -10       54.03       64.14      5.57 o 
   7   4 -10      271.60      262.51      9.10 o 
   8   4 -10      163.23      164.99      7.38 o 
   9   4 -10        0.52       -1.12      4.60 o 
  10   4 -10      167.64      164.48      7.55 o 
  11   4 -10      132.79      108.76     10.34 o 
  12   4 -10      270.56      245.63      9.70 o 
  13   4 -10       29.81       30.42      4.91 o 
  14   4 -10       43.27       38.76      6.33 o 
  15   4 -10       36.11       37.83      5.68 o 
  16   4 -10      142.67      137.54      8.59 o 
  17   4 -10       25.44       27.36      6.83 o 
  18   4 -10       12.06        9.70      7.03 o 
  19   4 -10        5.31        6.37      7.40 o 
  20   4 -10       17.88       18.19      8.65 o 
   0   5 -10       86.20       91.80      6.69 o 
   1   5 -10      313.97      334.20      9.40 o 
   2   5 -10      169.23      161.20      6.34 o 
   3   5 -10        1.06        3.09      3.15 o 
   4   5 -10      149.29      159.30      6.47 o 
   5   5 -10       85.00      118.78      6.43 o 
   6   5 -10        8.12        6.82      4.49 o 
   7   5 -10      565.66      480.54     12.11 o 
   8   5 -10      212.16      208.27     12.11 o 
   9   5 -10      318.76      273.85     15.24 o 
  10   5 -10       50.67       74.68     16.00 o 
  11   5 -10     1156.57     1258.41     18.29 o 
  12   5 -10        8.17        6.62      5.77 o 
  13   5 -10       13.53       12.87      6.05 o 
  14   5 -10       30.52       26.67      7.88 o 
  15   5 -10      110.14      113.65     13.89 o 
  16   5 -10        0.78       -0.56      5.80 o 
  17   5 -10       86.87       78.38      9.24 o 
  18   5 -10        7.11        6.42      9.00 o 
  19   5 -10        6.58        3.41      8.67 o 
   0   6 -10       36.13       24.77      7.49 o 
   1   6 -10      243.90      218.96      8.31 o 
   2   6 -10       18.56       14.68      4.64 o 
   3   6 -10      204.46      194.83     10.73 o 
   4   6 -10      355.82      312.32     11.33 o 
   5   6 -10      168.76      167.54      6.63 o 
   6   6 -10      112.81      120.95      7.52 o 
   7   6 -10        3.06        2.07      4.51 o 
   8   6 -10      710.72      631.59     15.66 o 
   9   6 -10        2.98        2.38      5.81 o 
  10   6 -10       31.69       28.33      6.99 o 
  11   6 -10       81.52       94.90     11.13 o 
  12   6 -10       55.69       55.74      7.43 o 
  13   6 -10       25.58       24.46      7.33 o 
  14   6 -10      237.38      243.98     12.45 o 
  15   6 -10       51.46       59.13     11.60 o 
  16   6 -10       16.00       17.36      8.01 o 
  17   6 -10       71.79       72.86      8.92 o 
  18   6 -10        3.13        2.55      7.63 o 
  19   6 -10        0.46        1.60      8.44 o 
   0   7 -10       87.42      112.68     11.26 o 
   1   7 -10      768.22      906.64     28.97 o 
   2   7 -10      250.38      226.81     10.93 o 
   3   7 -10       16.81       15.67      4.49 o 
   4   7 -10      122.65      116.91     16.10 o 
   5   7 -10       31.13       42.47      6.56 o 
   6   7 -10      721.18      928.36    126.06 o 
   7   7 -10      201.95      238.19      8.51 o 
   8   7 -10      100.54       96.56      7.71 o 
   9   7 -10       30.54       23.63      7.84 o 
  10   7 -10       29.55       32.09      6.79 o 
  11   7 -10       97.80       95.11      8.30 o 
  12   7 -10       70.23       62.63      7.82 o 
  13   7 -10       97.09      100.14      9.21 o 
  14   7 -10       15.35       17.63      8.53 o 
  15   7 -10      143.08      145.56      8.65 o 
  16   7 -10       57.85       61.86      9.75 o 
  17   7 -10       27.16       26.67      7.87 o 
  18   7 -10       23.24       20.92      8.22 o 
   0   8 -10      122.16      114.54     12.03 o 
   1   8 -10      203.78      212.58      9.21 o 
   2   8 -10      313.84      308.18     11.91 o 
   3   8 -10      273.66      267.37     10.71 o 
   4   8 -10       69.68       61.80      6.39 o 
   5   8 -10        0.62        2.48      5.44 o 
   6   8 -10      241.55      274.49     11.42 o 
   7   8 -10      333.82      312.41     12.26 o 
   8   8 -10        3.81        3.10      7.25 o 
   9   8 -10      160.08      156.49     14.37 o 
  10   8 -10       97.71       81.15     10.38 o 
  11   8 -10       99.07       90.77      9.45 o 
  12   8 -10        4.75        1.51      7.50 o 
  13   8 -10       41.25       33.49      9.45 o 
  14   8 -10      106.55      101.47      9.78 o 
  15   8 -10       82.46       80.63      9.10 o 
  16   8 -10       64.44       62.85     10.40 o 
   0   9 -10       12.78       10.44      8.46 o 
   1   9 -10      101.99      118.47      9.48 o 
   2   9 -10       49.21       76.54      9.85 o 
   3   9 -10       86.03       76.99      8.77 o 
   4   9 -10       88.00      105.24     10.83 o 
   5   9 -10      421.16      390.77     16.18 o 
   6   9 -10       16.52       13.85      6.68 o 
   7   9 -10        6.25        5.28      7.03 o 
   8   9 -10       69.98       60.17      9.69 o 
   9   9 -10        5.99        4.96      7.31 o 
  10   9 -10        5.45        4.62      7.95 o 
  11   9 -10       22.56       17.16      8.49 o 
  12   9 -10       82.19       73.19      9.64 o 
  13   9 -10       34.06       44.15     12.16 o 
  14   9 -10        5.64        4.47      8.44 o 
  15   9 -10      133.50      141.25     15.46 o 
   0  10 -10      109.52       97.18     14.03 o 
   1  10 -10       77.36       81.34      9.02 o 
   2  10 -10       34.10       26.39      8.53 o 
   3  10 -10      111.11      109.88     10.52 o 
   4  10 -10      196.69      185.46     14.59 o 
   5  10 -10        6.23        8.89      8.74 o 
   6  10 -10       98.82      111.24      9.94 o 
   7  10 -10      457.11      463.18     15.98 o 
   8  10 -10       93.30       81.06     10.95 o 
   9  10 -10      110.62      140.92     14.64 o 
  10  10 -10        0.72       -0.08      9.10 o 
  11  10 -10      133.02      123.02      9.84 o 
  12  10 -10       37.90       31.22      9.66 o 
  13  10 -10       58.81       54.58      9.57 o 
   0  11 -10       64.03       54.79     15.51 o 
   1  11 -10       18.05       15.10     10.42 o 
   2  11 -10        9.80        8.32      7.86 o 
   3  11 -10       37.57       38.21     10.16 o 
   4  11 -10       56.11       56.63     10.73 o 
   5  11 -10       19.31       20.26      9.50 o 
   6  11 -10       13.22       12.57      8.62 o 
   7  11 -10       27.78       20.06      9.91 o 
   8  11 -10       38.22       32.87     10.92 o 
   9  11 -10       70.47       68.23     10.40 o 
  10  11 -10       24.38       27.50      8.74 o 
   0  12 -10       25.43       20.88     14.68 o 
   1  12 -10       64.78       66.16     12.86 o 
   2  12 -10        6.31        4.91     10.42 o 
   3  12 -10       38.39       36.60     11.69 o 
   4  12 -10       18.20       14.77     11.91 o 
   5  12 -10       23.64       23.36      8.93 o 
   6  12 -10        4.92        6.63      9.26 o 
   7  12 -10        7.15        4.14      8.30 o 
   2   0  -9     3437.80     3297.29     23.94 o 
   4   0  -9     2513.91     2162.45     18.13 o 
   6   0  -9      955.03     1240.82     16.98 o 
   8   0  -9     5786.22     5196.25     42.31 o 
  10   0  -9      881.51      791.46     14.14 o 
  12   0  -9       23.83       37.51     19.17 o 
  14   0  -9     1069.29     1542.83     21.80 o 
  16   0  -9      239.67      242.32     10.86 o 
  18   0  -9       36.17       33.29      9.14 o 
  20   0  -9       38.59       41.56     10.66 o 
  22   0  -9       22.60       21.30     11.55 o 
   1   1  -9      117.75      114.15      5.05 o 
   2   1  -9      682.96      581.03      7.55 o 
   3   1  -9     1578.72     1435.19     11.77 o 
   4   1  -9     1610.61     1687.84     11.26 o 
   5   1  -9      286.59      307.91      6.71 o 
   6   1  -9      270.11      219.28     15.58 o 
   7   1  -9      447.20      373.61      9.57 o 
   8   1  -9     5623.73     5016.04     30.20 o 
   9   1  -9      639.79      573.19     10.67 o 
  10   1  -9       58.79       62.46      4.09 o 
  11   1  -9        5.71        7.84      4.03 o 
  12   1  -9       47.45       44.76      4.41 o 
  13   1  -9        5.77        5.44      4.17 o 
  14   1  -9      758.72      681.97     13.04 o 
  15   1  -9       79.07       78.98      5.83 o 
  16   1  -9       70.71       62.99      5.79 o 
  17   1  -9       91.58       90.72      6.17 o 
  18   1  -9      135.95      143.98      4.96 o 
  19   1  -9       22.48       25.05      5.22 o 
  20   1  -9        8.06        4.48      5.85 o 
  21   1  -9       25.98       27.15      7.08 o 
  22   1  -9       11.36        9.83      8.18 o 
   1   2  -9      950.44     1256.74      9.84 o 
   2   2  -9      477.33      467.18      7.57 o 
   3   2  -9     1085.03      949.55     10.05 o 
   4   2  -9      209.66      231.38      6.82 o 
   5   2  -9      205.66      205.69      6.44 o 
   6   2  -9       26.16       29.77      4.74 o 
   7   2  -9      889.90     1042.87    100.18 o 
   8   2  -9     1569.99     1550.32     16.83 o 
   9   2  -9      622.49      554.42     10.12 o 
  10   2  -9      250.65      254.11      6.65 o 
  11   2  -9       26.00       19.13      4.22 o 
  12   2  -9      371.02      342.39      9.87 o 
  13   2  -9        0.40       -1.90      3.91 o 
  14   2  -9        5.28        3.88      5.81 o 
  15   2  -9        9.13       10.39      5.07 o 
  16   2  -9       18.44       18.53      5.38 o 
  17   2  -9       71.00      100.02     11.79 o 
  18   2  -9      212.91      234.39      6.55 o 
  19   2  -9        7.30        5.86      6.09 o 
  20   2  -9       19.01       18.81      7.19 o 
  21   2  -9       21.69       21.89      7.45 o 
   1   3  -9      947.88      922.23     27.89 o 
   2   3  -9      394.05      380.28      7.37 o 
   3   3  -9      923.16     1039.76     10.75 o 
   4   3  -9       64.72       64.49      4.37 o 
   5   3  -9      291.05      307.46      6.69 o 
   6   3  -9      216.56      226.12      6.22 o 
   7   3  -9       72.63       59.55      3.90 o 
   8   3  -9      307.73      301.21      6.37 o 
   9   3  -9      254.62      227.46      7.99 o 
  10   3  -9      434.81      431.51     10.17 o 
  11   3  -9      225.97      241.73      8.97 o 
  12   3  -9       18.91       20.59      5.32 o 
  13   3  -9      272.33      278.92      9.38 o 
  14   3  -9       10.20       10.44      5.31 o 
  15   3  -9        2.62        0.61      4.31 o 
  16   3  -9      120.53      111.44      6.13 o 
  17   3  -9       17.21       19.95      5.20 o 
  18   3  -9       17.03       17.43      5.84 o 
  19   3  -9       40.97       35.82      7.24 o 
  20   3  -9        5.37        4.69      5.85 o 
  21   3  -9        8.44        6.23      6.22 o 
   1   4  -9     1073.50      998.05    114.71 o 
   2   4  -9        7.04        8.27      3.16 o 
   3   4  -9      182.08      213.17      6.30 o 
   4   4  -9      153.03      149.28      6.56 o 
   5   4  -9      895.95     1061.47     11.13 o 
   6   4  -9       48.56       44.48      2.99 o 
   7   4  -9      225.76      243.77      7.62 o 
   8   4  -9      179.29      215.86      6.75 o 
   9   4  -9     1118.55     1246.75     16.32 o 
  10   4  -9        0.26       -1.56      4.36 o 
  11   4  -9      207.35      234.26      9.41 o 
  12   4  -9      243.29      267.03      8.91 o 
  13   4  -9      313.23      286.77      9.91 o 
  14   4  -9      119.91      129.39      7.31 o 
  15   4  -9       15.71       15.73      5.06 o 
  16   4  -9       18.26       20.86      6.02 o 
  17   4  -9       14.90       12.96      5.88 o 
  18   4  -9       83.92       87.77      6.19 o 
  19   4  -9      150.08      159.74      9.13 o 
  20   4  -9        0.99       -0.31      6.43 o 
  21   4  -9       20.40       17.45      6.73 o 
   1   5  -9     1741.81     1787.82     17.86 o 
   2   5  -9       91.21       79.09      2.99 o 
   3   5  -9      253.61      284.73      7.71 o 
   4   5  -9      641.32      608.41     28.82 o 
   5   5  -9      266.64      263.00      8.40 o 
   6   5  -9      257.31      289.88      7.66 o 
   7   5  -9      103.52       84.72     10.07 o 
   8   5  -9       93.18      109.22     11.47 o 
   9   5  -9     1896.39     2099.12     21.02 o 
  10   5  -9       24.97       21.80      5.51 o 
  11   5  -9      865.86      845.52     33.03 o 
  12   5  -9      124.86      141.08     14.09 o 
  13   5  -9      216.31      239.50      9.94 o 
  14   5  -9       35.20       29.10      7.47 o 
  15   5  -9       70.21       75.99      6.62 o 
  16   5  -9       28.04       26.17      7.16 o 
  17   5  -9       41.28       41.14      7.40 o 
  18   5  -9       75.10       77.19      8.16 o 
  19   5  -9        4.07        2.78      7.39 o 
  20   5  -9       13.34        9.81      8.05 o 
   1   6  -9      159.20      138.11      7.74 o 
   2   6  -9      121.92      146.39      6.96 o 
   3   6  -9      112.59      121.06      5.74 o 
   4   6  -9      301.51      281.45      7.79 o 
   5   6  -9      314.53      319.24     10.73 o 
   6   6  -9      366.11      316.92     11.70 o 
   7   6  -9      869.62      800.28     16.57 o 
   8   6  -9      551.84      496.55     12.25 o 
   9   6  -9      301.58      292.62     13.39 o 
  10   6  -9      132.47      126.74      7.35 o 
  11   6  -9      355.21      321.14     15.62 o 
  12   6  -9      186.96      209.50     12.56 o 
  13   6  -9      225.60      218.75     10.93 o 
  14   6  -9       37.10       34.51      6.98 o 
  15   6  -9       56.37       56.29      7.83 o 
  16   6  -9      111.94      116.82      8.37 o 
  17   6  -9        1.92       -0.10      6.76 o 
  18   6  -9        2.66        4.07      7.39 o 
  19   6  -9       74.58       86.80     10.11 o 
   1   7  -9      446.38      403.72     10.04 o 
   2   7  -9      125.75      136.67      7.74 o 
   3   7  -9      476.11      438.16     11.78 o 
   4   7  -9       40.47       28.33      5.00 o 
   5   7  -9       53.14       51.21      4.60 o 
   6   7  -9      502.19      475.54     13.82 o 
   7   7  -9      231.86      243.56      9.36 o 
   8   7  -9      410.27      363.58     13.32 o 
   9   7  -9       71.53       65.82      7.74 o 
  10   7  -9        1.10       -0.99      6.15 o 
  11   7  -9      160.15      149.77      9.76 o 
  12   7  -9        8.49       10.48      5.91 o 
  13   7  -9      198.37      204.06      9.55 o 
  14   7  -9      108.59       96.35      8.83 o 
  15   7  -9       20.59       13.80      7.15 o 
  16   7  -9        8.44        8.89      8.22 o 
  17   7  -9       17.74       17.88      7.69 o 
  18   7  -9       12.43        7.99      6.87 o 
   1   8  -9       50.08       44.87      6.19 o 
   2   8  -9      144.56      153.21      7.14 o 
   3   8  -9      350.17      345.49     12.40 o 
   4   8  -9      223.54      231.75      7.80 o 
   5   8  -9      150.05      134.75      8.21 o 
   6   8  -9     1100.83     1002.90     18.60 o 
   7   8  -9       58.67       70.35      8.65 o 
   8   8  -9      423.91      364.93     14.74 o 
   9   8  -9      132.07      123.36      7.90 o 
  10   8  -9       60.68       49.29      9.96 o 
  11   8  -9      146.91      161.88     14.62 o 
  12   8  -9       60.92       53.76      8.09 o 
  13   8  -9       53.50       44.81      7.05 o 
  14   8  -9        4.42        2.57      6.85 o 
  15   8  -9       13.41       15.02      7.61 o 
  16   8  -9       16.53       13.07      9.11 o 
  17   8  -9       21.00       16.52      7.90 o 
   1   9  -9      347.84      325.85     14.87 o 
   2   9  -9       14.22       14.68      6.24 o 
   3   9  -9      444.45      458.38     12.36 o 
   4   9  -9       12.79        4.96      7.39 o 
   5   9  -9      455.85      440.23     15.35 o 
   6   9  -9      317.97      284.29     13.96 o 
   7   9  -9      181.00      192.89     12.65 o 
   8   9  -9      211.16      212.11      9.74 o 
   9   9  -9      147.71      138.94      8.20 o 
  10   9  -9       27.91       22.12      8.12 o 
  11   9  -9      100.55       99.24      9.14 o 
  12   9  -9       95.71       93.16      8.27 o 
  13   9  -9       90.70       87.70      8.60 o 
  14   9  -9        9.16        9.51      8.80 o 
  15   9  -9       85.10       95.03      9.60 o 
  16   9  -9       24.16       27.71      8.65 o 
   1  10  -9       55.57       55.16      7.31 o 
   2  10  -9       27.18       21.56      7.61 o 
   3  10  -9      146.26      147.63     15.53 o 
   4  10  -9       10.94       31.13     15.04 o 
   5  10  -9      406.13      389.53     17.76 o 
   6  10  -9      121.23      119.60      9.89 o 
   7  10  -9      154.15      155.48     10.52 o 
   8  10  -9       36.11       28.74      7.24 o 
   9  10  -9      116.70      111.10      9.27 o 
  10  10  -9        4.29        3.92      7.98 o 
  11  10  -9        7.48        5.78      7.75 o 
  12  10  -9        0.45       -0.37      7.71 o 
  13  10  -9       45.22       41.83      8.65 o 
  14  10  -9       19.35       16.39      8.99 o 
   1  11  -9       11.17       12.06      8.94 o 
   2  11  -9       91.24       96.98     14.04 o 
   3  11  -9       18.10       18.19      7.61 o 
   4  11  -9       36.08       27.42      9.05 o 
   5  11  -9        3.28        1.64      7.44 o 
   6  11  -9        2.27        1.12      7.79 o 
   7  11  -9       18.84       16.77      8.57 o 
   8  11  -9       40.65       39.21      8.98 o 
   9  11  -9        3.61        4.40      6.92 o 
  10  11  -9       52.05       51.90      9.37 o 
  11  11  -9       76.53       71.54      9.42 o 
   1  12  -9       33.11       27.09      9.48 o 
   2  12  -9        1.22        1.57      9.30 o 
   3  12  -9       35.43       29.94     10.15 o 
   4  12  -9       28.04       30.29     12.57 o 
   5  12  -9       50.13       44.87      9.33 o 
   6  12  -9        8.23        6.80      8.30 o 
   7  12  -9       30.22       31.26      9.35 o 
   8  12  -9       25.36       21.37      9.43 o 
   1  13  -9       18.14       21.50     11.55 o 
   0   0  -8      194.54      198.49     11.71 o 
   2   0  -8     2843.62     2544.28     20.39 o 
   4   0  -8    15353.89    15135.00     43.29 o 
   6   0  -8      327.28      372.75     84.59 o 
   8   0  -8    12448.72    12418.59     58.76 o 
  10   0  -8      882.48      825.40     21.39 o 
  12   0  -8        8.89        8.99      5.04 o 
  14   0  -8      858.54      843.58     16.27 o 
  16   0  -8        8.11        5.58      8.12 o 
  18   0  -8       78.39       83.53      8.65 o 
  20   0  -8      117.10      106.07     12.57 o 
  22   0  -8       47.86       57.48     11.25 o 
   0   1  -8       17.68       13.85      4.16 o 
   1   1  -8     1243.56     1588.60      9.80 o 
   2   1  -8      142.70      165.63      4.80 o 
   3   1  -8       15.93       15.51      2.51 o 
   4   1  -8     7440.65     9981.23     26.06 o 
   5   1  -8       71.84       65.12      3.38 o 
   6   1  -8      390.27      352.94      7.75 o 
   7   1  -8      694.52      622.40     10.90 o 
   8   1  -8     4413.47     3862.41     27.29 o 
   9   1  -8      713.79      688.30     10.28 o 
  10   1  -8       66.27       94.90      6.32 o 
  11   1  -8       65.83       56.86      5.10 o 
  12   1  -8       48.07       47.35      4.14 o 
  13   1  -8      902.15      807.32     12.22 o 
  14   1  -8       12.93       18.20      6.09 o 
  15   1  -8       76.96       90.90      9.79 o 
  16   1  -8        0.67        0.74      4.18 o 
  17   1  -8       22.55       17.19      5.58 o 
  18   1  -8       25.06       20.57      4.25 o 
  19   1  -8       14.50       14.99      4.62 o 
  20   1  -8       95.16       83.57      7.38 o 
  21   1  -8       39.74       38.66      6.77 o 
  22   1  -8        4.99        6.96      8.42 o 
   0   2  -8     1240.29     1073.16     13.28 o 
   1   2  -8      677.89      781.42     64.37 o 
   2   2  -8     1849.21     1550.46    145.45 o 
   3   2  -8      360.48      329.23      6.80 o 
   4   2  -8     2269.72     2412.76     16.11 o 
   5   2  -8      803.94      830.73      9.66 o 
   6   2  -8      317.14      332.82      5.92 o 
   7   2  -8     1072.19     1224.54     10.46 o 
   8   2  -8       98.55       83.53      5.99 o 
   9   2  -8      241.62      241.49      8.53 o 
  10   2  -8       38.58       37.53      3.77 o 
  11   2  -8       83.46       77.03      5.69 o 
  12   2  -8      219.02      240.67      9.08 o 
  13   2  -8      989.94     1325.30     78.17 o 
  14   2  -8      382.35      391.77      7.71 o 
  15   2  -8       74.72       70.30      5.83 o 
  16   2  -8       12.82        8.35      4.73 o 
  17   2  -8      108.80      120.13      7.78 o 
  18   2  -8        3.51        1.01      5.10 o 
  19   2  -8       30.97       31.56      5.65 o 
  20   2  -8       10.92        8.92      6.18 o 
  21   2  -8       34.40       29.83      6.74 o 
  22   2  -8       49.52       58.59      6.45 o 
   0   3  -8      528.19      465.55      9.76 o 
   1   3  -8      219.27      199.57      6.67 o 
   2   3  -8     1270.86     1221.49     11.91 o 
   3   3  -8      378.88      388.91      6.65 o 
   4   3  -8       51.54       94.96      8.56 o 
   5   3  -8      201.27      225.79      6.14 o 
   6   3  -8       45.81       49.63      7.30 o 
   7   3  -8       69.63       71.95      2.82 o 
   8   3  -8      126.28      114.89      4.97 o 
   9   3  -8      142.23      137.49      6.48 o 
  10   3  -8      213.86      228.52      7.15 o 
  11   3  -8       32.79       31.84      4.05 o 
  12   3  -8      195.15      185.90      7.85 o 
  13   3  -8      169.06      133.66     10.69 o 
  14   3  -8       68.95       73.53      6.26 o 
  15   3  -8      165.50      159.82      7.63 o 
  16   3  -8       47.00       45.47      5.53 o 
  17   3  -8      238.76      274.99      8.14 o 
  18   3  -8       19.30       17.83      5.53 o 
  19   3  -8       24.38       23.90      7.01 o 
  20   3  -8       11.12        7.20      5.72 o 
  21   3  -8        5.22        1.57      6.34 o 
  22   3  -8       91.11      110.52      6.93 o 
   0   4  -8      445.96      514.85    109.22 o 
   1   4  -8     1798.62     1814.95     18.11 o 
   2   4  -8      352.45      375.60      8.19 o 
   3   4  -8      760.92     1101.87     10.83 o 
   4   4  -8       32.15       26.66      2.80 o 
   5   4  -8      302.96      297.32      7.71 o 
   6   4  -8      168.19      180.09      5.76 o 
   7   4  -8      516.13      489.07      8.07 o 
   8   4  -8       73.50       60.37      3.57 o 
   9   4  -8      921.13      867.08     10.61 o 
  10   4  -8      297.40      280.98      9.22 o 
  11   4  -8      165.68      192.55      7.56 o 
  12   4  -8      127.68      120.42      6.08 o 
  13   4  -8      337.30      303.73      9.38 o 
  14   4  -8       67.38       61.67      4.99 o 
  15   4  -8       42.67       37.95      7.18 o 
  16   4  -8        0.44       -1.09      5.15 o 
  17   4  -8      416.10      420.55     11.84 o 
  18   4  -8       44.96       46.44      6.41 o 
  19   4  -8       48.58       42.64      6.97 o 
  20   4  -8        4.11        4.03      6.35 o 
  21   4  -8       12.26       10.34      6.55 o 
   0   5  -8     1038.54     1021.02     16.45 o 
   1   5  -8       39.20       37.21      4.59 o 
   2   5  -8      174.83      179.26      6.41 o 
   3   5  -8      988.81      928.82     11.45 o 
   4   5  -8        9.11       14.03      3.37 o 
   5   5  -8        3.18        3.76      3.10 o 
   6   5  -8      237.64      256.70      7.86 o 
   7   5  -8      583.48      569.13     11.97 o 
   8   5  -8       76.84       87.29      8.30 o 
   9   5  -8      440.15      416.21     10.16 o 
  10   5  -8       26.13       19.44      6.51 o 
  11   5  -8      207.55      194.56      8.12 o 
  12   5  -8      289.81      288.04     10.72 o 
  13   5  -8        9.85        8.06      6.68 o 
  14   5  -8       69.93       67.20      8.01 o 
  15   5  -8       93.81      114.35      9.92 o 
  16   5  -8        8.66        9.12      6.39 o 
  17   5  -8      140.91      162.58     13.73 o 
  18   5  -8       15.50       13.89      6.93 o 
  19   5  -8       23.39       18.31      7.40 o 
  20   5  -8        1.50       -0.36      7.50 o 
   0   6  -8     1221.24     1560.46     20.18 o 
   1   6  -8      321.09      337.84      8.82 o 
   2   6  -8      103.56      100.28      3.37 o 
   3   6  -8      434.96      425.92      9.77 o 
   4   6  -8       47.30       51.02      6.10 o 
   5   6  -8      234.00      203.66      9.43 o 
   6   6  -8      331.25      322.03     10.21 o 
   7   6  -8      363.27      329.78     10.54 o 
   8   6  -8      123.82      121.96      6.46 o 
   9   6  -8       70.48       66.61      6.53 o 
  10   6  -8       62.18       57.27      6.24 o 
  11   6  -8       28.78       28.95      6.44 o 
  12   6  -8      186.95      181.53     11.01 o 
  13   6  -8      130.54      145.29      9.40 o 
  14   6  -8        8.53        6.62      6.07 o 
  15   6  -8       73.88       69.81      7.66 o 
  16   6  -8       30.75       32.85      6.32 o 
  17   6  -8       87.06       87.83      7.75 o 
  18   6  -8       20.72       17.57      8.18 o 
  19   6  -8        7.74        5.04      7.61 o 
  20   6  -8        8.31        6.76      7.39 o 
   0   7  -8       80.54       69.88      6.37 o 
   1   7  -8      232.09      218.54      8.57 o 
   2   7  -8      119.73       99.66      6.12 o 
   3   7  -8       93.18      103.59      7.38 o 
   4   7  -8      320.58      328.54     10.59 o 
   5   7  -8      676.35      803.87    101.74 o 
   6   7  -8      194.64      168.51      9.43 o 
   7   7  -8      221.84      202.21      8.83 o 
   8   7  -8      184.44      179.54     10.08 o 
   9   7  -8       18.54       15.93      5.52 o 
  10   7  -8      146.49      182.64      9.22 o 
  11   7  -8      119.80      118.08      9.31 o 
  12   7  -8      103.06      113.28      9.87 o 
  13   7  -8       17.78       18.73      6.23 o 
  14   7  -8        0.67        0.11      6.83 o 
  15   7  -8       36.35       33.79      7.62 o 
  16   7  -8       15.48       14.44      6.54 o 
  17   7  -8        5.53        3.08      6.80 o 
  18   7  -8       40.86       37.27      8.63 o 
  19   7  -8       33.86       33.49      8.27 o 
   0   8  -8      482.81      475.13     17.54 o 
   1   8  -8      162.63      169.13      7.70 o 
   2   8  -8      326.08      317.66     11.69 o 
   3   8  -8        4.12        1.72      4.28 o 
   4   8  -8      412.35      375.10     11.62 o 
   5   8  -8       21.26       25.22      7.29 o 
   6   8  -8      453.83      406.41     14.44 o 
   7   8  -8      519.76      516.26     14.56 o 
   8   8  -8        6.63        5.35      5.66 o 
   9   8  -8       76.25       89.11      8.29 o 
  10   8  -8       17.43       15.93      5.80 o 
  11   8  -8        0.30       -0.15      6.18 o 
  12   8  -8      172.65      170.78      9.92 o 
  13   8  -8       50.74       51.01      7.64 o 
  14   8  -8       16.53       12.25      6.99 o 
  15   8  -8       21.34       19.95      7.44 o 
  16   8  -8       32.42       28.62      8.57 o 
  17   8  -8       12.35        8.54      7.40 o 
  18   8  -8        2.66        3.51      8.16 o 
   0   9  -8     1442.48     1847.39     29.80 o 
   1   9  -8       95.42      124.06      9.04 o 
   2   9  -8       11.77        6.71      5.63 o 
   3   9  -8      365.90      396.27     12.06 o 
   4   9  -8      896.67     1062.74    123.82 o 
   5   9  -8      486.10      455.56     15.86 o 
   6   9  -8      193.45      182.15     11.18 o 
   7   9  -8       21.27       20.34      7.21 o 
   8   9  -8       21.82       19.76      5.85 o 
   9   9  -8      132.27      137.67      7.99 o 
  10   9  -8       14.84       18.27      5.82 o 
  11   9  -8        5.12        4.35      6.83 o 
  12   9  -8       32.97       31.43      7.50 o 
  13   9  -8       70.12       71.83      8.52 o 
  14   9  -8        3.15        1.07      7.43 o 
  15   9  -8        5.05        2.46      7.87 o 
  16   9  -8       72.98       70.30      9.50 o 
   0  10  -8       92.46      120.54     14.81 o 
   1  10  -8      385.83      367.34     18.22 o 
   2  10  -8      120.67      121.30     12.21 o 
   3  10  -8       58.45       60.79     11.78 o 
   4  10  -8     1066.98     1338.56     24.56 o 
   5  10  -8      233.08      252.66     11.46 o 
   6  10  -8        6.96        6.34      6.16 o 
   7  10  -8       60.45       68.02      7.64 o 
   8  10  -8      175.71      185.96     13.10 o 
   9  10  -8       17.80       13.43      6.82 o 
  10  10  -8       62.28       51.01      6.78 o 
  11  10  -8        8.71        7.86      7.64 o 
  12  10  -8      173.90      224.75     10.83 o 
  13  10  -8        2.01        1.93      8.10 o 
  14  10  -8       10.15       10.33      8.08 o 
   0  11  -8      153.94      184.64     23.36 o 
   1  11  -8       16.03       14.89      9.88 o 
   2  11  -8       45.76       42.18     12.35 o 
   3  11  -8       24.42       19.64      9.25 o 
   4  11  -8       81.82       72.37     12.22 o 
   5  11  -8       40.98       37.63      9.10 o 
   6  11  -8        8.93        6.10      7.00 o 
   7  11  -8       75.55       72.57      8.74 o 
   8  11  -8       26.84       23.99      6.85 o 
   9  11  -8       25.38       27.79      6.61 o 
  10  11  -8       10.77        5.38      6.43 o 
  11  11  -8       10.90        8.58      7.40 o 
  12  11  -8       52.83       47.35      8.73 o 
   0  12  -8       24.02       28.53     14.68 o 
   1  12  -8       12.67        9.06      9.48 o 
   2  12  -8        7.10        4.04      9.28 o 
   3  12  -8       11.39        8.14     10.07 o 
   4  12  -8       77.67       76.29     12.35 o 
   5  12  -8       30.17       27.29      9.52 o 
   6  12  -8       21.59       20.26      9.56 o 
   7  12  -8        7.69        6.08      8.23 o 
   8  12  -8       24.66       24.52      8.35 o 
   9  12  -8       45.20       40.63      9.42 o 
   0  13  -8       51.84       50.24     15.51 o 
   1  13  -8       11.22       12.12     10.88 o 
   2  13  -8        5.59        6.72     10.92 o 
   3  13  -8        1.45        1.03     11.16 o 
   4  13  -8       13.92        8.15     11.51 o 
   2   0  -7       87.03       79.46      3.97 o 
   4   0  -7      763.89      755.50      7.66 o 
   6   0  -7      187.21      174.98      9.96 o 
   8   0  -7    18728.23    21501.65     83.47 o 
  10   0  -7      588.42      586.52     11.62 o 
  12   0  -7      661.96      629.99     16.30 o 
  14   0  -7      115.56      123.64     11.38 o 
  16   0  -7       46.42       38.19      6.76 o 
  18   0  -7      334.35      340.32      9.84 o 
  20   0  -7       12.37        8.88      6.15 o 
  22   0  -7       33.41       36.29     10.66 o 
   1   1  -7      156.45      153.72      4.09 o 
   2   1  -7      338.55      345.29      4.35 o 
   3   1  -7     1865.82     1841.27     10.04 o 
   4   1  -7      430.58      399.63     14.23 o 
   5   1  -7     3030.33     3147.47     15.37 o 
   6   1  -7       23.06       43.42      5.08 o 
   7   1  -7      293.74      309.38      7.05 o 
   8   1  -7    11707.63    11738.54     40.16 o 
   9   1  -7      135.93      133.44      8.80 o 
  10   1  -7      332.44      314.55      7.52 o 
  11   1  -7       49.87       40.35      2.88 o 
  12   1  -7      454.15      477.64      9.28 o 
  13   1  -7      253.19      276.85      7.35 o 
  14   1  -7      525.13      469.90     10.14 o 
  15   1  -7       12.26       11.67      3.95 o 
  16   1  -7        8.70        8.68      3.70 o 
  17   1  -7        1.88       -0.79      4.04 o 
  18   1  -7       82.85       71.12      5.35 o 
  19   1  -7       39.53       40.47      5.11 o 
  20   1  -7       46.54       47.44      5.51 o 
  21   1  -7        1.74        0.50      5.55 o 
  22   1  -7        4.20        5.15      6.67 o 
  23   1  -7       10.75       10.28      6.99 o 
   1   2  -7      836.89      790.61     23.46 o 
   2   2  -7     1664.39     1947.01     11.59 o 
   3   2  -7      359.80      344.05      6.71 o 
   4   2  -7      613.76      568.22      6.36 o 
   5   2  -7     2396.49     2119.92     15.21 o 
   6   2  -7      335.90      309.93      5.83 o 
   7   2  -7      684.76      593.79      8.16 o 
   8   2  -7     1109.15     1232.40     12.17 o 
   9   2  -7      785.04      846.44     21.63 o 
  10   2  -7       16.80       12.52      3.62 o 
  11   2  -7       15.24       15.09      3.76 o 
  12   2  -7       61.67       55.20      3.92 o 
  13   2  -7      136.39      174.92      6.75 o 
  14   2  -7       68.97       63.30      5.71 o 
  15   2  -7       64.89       65.57      6.56 o 
  16   2  -7       86.88       82.08      6.21 o 
  17   2  -7        6.17        5.58      5.51 o 
  18   2  -7       39.54       41.56      5.71 o 
  19   2  -7        1.17       -0.56      5.58 o 
  20   2  -7       80.72       95.88      8.29 o 
  21   2  -7        4.70        5.62      5.84 o 
  22   2  -7       13.92       13.98      5.90 o 
   1   3  -7      418.83      416.05      8.19 o 
   2   3  -7      399.07      343.01      7.10 o 
   3   3  -7      763.72      701.84      8.90 o 
   4   3  -7      229.36      255.14      4.23 o 
   5   3  -7      165.28      147.21      6.18 o 
   6   3  -7      565.31      507.46      8.40 o 
   7   3  -7       59.18       84.04      4.75 o 
   8   3  -7       21.17       17.77      2.08 o 
   9   3  -7       62.04       58.51      3.22 o 
  10   3  -7       63.45       53.76      4.10 o 
  11   3  -7       46.31       47.23      3.37 o 
  12   3  -7      284.10      277.88      7.54 o 
  13   3  -7      116.72      107.51      6.95 o 
  14   3  -7       59.95       57.07      4.99 o 
  15   3  -7      190.78      197.58      9.15 o 
  16   3  -7        6.85        8.34      4.69 o 
  17   3  -7       92.55       99.86      6.06 o 
  18   3  -7       20.95       19.80      5.80 o 
  19   3  -7       17.92       17.46      5.98 o 
  20   3  -7      110.93      111.22      8.19 o 
  21   3  -7       12.66       12.20      6.55 o 
  22   3  -7        6.97        5.65      6.39 o 
   1   4  -7     2415.10     2378.00     17.29 o 
   2   4  -7      690.01      969.56     11.25 o 
   3   4  -7     1465.91     1505.22     13.14 o 
   4   4  -7      380.93      370.56      6.99 o 
   5   4  -7      393.46      386.23      7.19 o 
   6   4  -7       73.50       71.83      2.92 o 
   7   4  -7        3.28        1.96      2.30 o 
   8   4  -7       31.39       24.60      4.96 o 
   9   4  -7       15.29       14.68      2.73 o 
  10   4  -7      108.43      137.02      6.07 o 
  11   4  -7       98.53      135.92      6.31 o 
  12   4  -7      213.26      200.42      9.48 o 
  13   4  -7      259.98      263.74      8.80 o 
  14   4  -7       38.83       31.01      6.20 o 
  15   4  -7      322.55      295.87     13.91 o 
  16   4  -7        2.93        1.92      5.06 o 
  17   4  -7       12.56       11.47      6.15 o 
  18   4  -7       13.89       13.45      5.87 o 
  19   4  -7      108.07      108.17      8.03 o 
  20   4  -7       17.29       13.31      7.03 o 
  21   4  -7       33.04       31.84      6.36 o 
  22   4  -7        6.28        8.48      7.92 o 
   1   5  -7      348.20      307.66      8.07 o 
   2   5  -7      252.08      216.53      7.32 o 
   3   5  -7     1173.41     1616.15     15.52 o 
   4   5  -7      689.58      619.76      9.62 o 
   5   5  -7       97.08       99.45      3.35 o 
   6   5  -7      500.26      431.71      7.76 o 
   7   5  -7      214.12      193.53      6.74 o 
   8   5  -7      101.26      119.34      6.19 o 
   9   5  -7      288.03      291.74      8.71 o 
  10   5  -7      406.65      344.25     10.92 o 
  11   5  -7      235.93      253.49      7.52 o 
  12   5  -7      234.40      248.91     10.43 o 
  13   5  -7      546.82      517.36     14.26 o 
  14   5  -7      100.49       96.25      9.13 o 
  15   5  -7      447.16      388.03     16.51 o 
  16   5  -7        3.85       -0.26      6.28 o 
  17   5  -7      129.43      125.51      8.47 o 
  18   5  -7       49.92       46.73      7.90 o 
  19   5  -7       17.87       22.74      7.37 o 
  20   5  -7       12.79        7.96      7.19 o 
  21   5  -7        8.27        5.48      7.01 o 
   1   6  -7      222.91      220.94      7.31 o 
   2   6  -7      533.86      445.77     10.05 o 
   3   6  -7      270.90      271.06      7.94 o 
   4   6  -7      626.26      577.85     10.54 o 
   5   6  -7       58.13       52.66      3.93 o 
   6   6  -7      437.36      413.73      9.75 o 
   7   6  -7      827.46      892.12     22.79 o 
   8   6  -7      146.54      133.98      8.67 o 
   9   6  -7      240.37      232.72      6.67 o 
  10   6  -7      363.62      342.14     13.17 o 
  11   6  -7      242.77      234.26      9.30 o 
  12   6  -7      181.50      206.35     12.46 o 
  13   6  -7      100.14      131.28     17.01 o 
  14   6  -7       24.38       21.09      7.86 o 
  15   6  -7      175.58      187.32     12.66 o 
  16   6  -7       24.24       19.59      6.80 o 
  17   6  -7       19.84       24.85      8.23 o 
  18   6  -7       47.23       43.21      8.38 o 
  19   6  -7        1.23        0.19      7.66 o 
  20   6  -7        3.28        2.48      8.27 o 
   1   7  -7      394.35      353.56      9.15 o 
   2   7  -7       28.67       31.01      4.56 o 
   3   7  -7      668.50      640.40     28.13 o 
   4   7  -7      107.96      150.52      7.47 o 
   5   7  -7      151.62      159.54     10.73 o 
   6   7  -7      177.48      199.32      7.57 o 
   7   7  -7      459.47      438.95     10.80 o 
   8   7  -7      494.32      491.78     13.05 o 
   9   7  -7       41.85       45.28      5.51 o 
  10   7  -7      637.19      533.64     15.34 o 
  11   7  -7      182.16      193.32      9.24 o 
  12   7  -7      379.39      387.92     12.73 o 
  13   7  -7        8.98        4.45      5.90 o 
  14   7  -7       80.88       68.44      8.47 o 
  15   7  -7       39.44       38.98      6.37 o 
  16   7  -7        4.73        2.25      6.70 o 
  17   7  -7       54.50       47.14      8.12 o 
  18   7  -7       75.59       74.52      8.37 o 
  19   7  -7       32.11       30.36      7.58 o 
   1   8  -7       53.62       49.75      3.89 o 
   2   8  -7      348.26      343.46     11.15 o 
   3   8  -7      210.17      187.94     10.19 o 
   4   8  -7       88.22       84.41      4.49 o 
   5   8  -7      317.05      276.02     13.04 o 
   6   8  -7      907.27      822.11     13.67 o 
   7   8  -7       75.01       93.87      8.51 o 
   8   8  -7      308.84      352.11      9.77 o 
   9   8  -7       60.15       57.48      6.04 o 
  10   8  -7      354.46      366.00     12.33 o 
  11   8  -7      252.71      262.58      9.22 o 
  12   8  -7       35.22       66.88     11.58 o 
  13   8  -7       61.41       54.38      7.96 o 
  14   8  -7       26.12       26.37      6.64 o 
  15   8  -7       32.97       27.50      7.73 o 
  16   8  -7      144.76      158.64      9.83 o 
  17   8  -7        3.21        6.63      7.60 o 
  18   8  -7        3.27        1.37      7.87 o 
   1   9  -7       64.55       81.46     10.60 o 
   2   9  -7      115.35      109.88     10.07 o 
   3   9  -7       43.89       63.10     13.17 o 
   4   9  -7      201.29      224.75      8.74 o 
   5   9  -7      189.75      203.04     10.30 o 
   6   9  -7       72.85       90.97      8.95 o 
   7   9  -7      157.93      171.90     12.50 o 
   8   9  -7      568.50      524.96     14.30 o 
   9   9  -7      210.98      210.27     10.82 o 
  10   9  -7       22.56       22.64      5.76 o 
  11   9  -7      150.30      197.32      9.53 o 
  12   9  -7       78.22      103.92     10.12 o 
  13   9  -7        3.40        4.08      6.76 o 
  14   9  -7       32.47       30.81      8.74 o 
  15   9  -7       21.72       21.92      7.74 o 
  16   9  -7      124.38      121.55     11.23 o 
  17   9  -7       74.09       77.22      7.86 o 
   1  10  -7       62.07       51.82     10.25 o 
   2  10  -7      110.24       88.49     11.97 o 
   3  10  -7      649.18      797.97     82.44 o 
   4  10  -7      143.21      173.33     12.31 o 
   5  10  -7      245.58      272.13     12.35 o 
   6  10  -7       14.18       15.25      6.99 o 
   7  10  -7       24.79       18.82      5.94 o 
   8  10  -7        7.74        5.93      5.83 o 
   9  10  -7       23.03       19.44      6.77 o 
  10  10  -7       27.97       24.20      6.60 o 
  11  10  -7      108.69      105.56      9.78 o 
  12  10  -7       59.73       53.14      8.43 o 
  13  10  -7        3.27        3.14      6.64 o 
  14  10  -7       71.22       69.47      9.27 o 
  15  10  -7        2.58        5.58      8.08 o 
   1  11  -7        7.66        4.77      8.44 o 
   2  11  -7      180.13      191.87     20.72 o 
   3  11  -7       76.34       76.39     10.86 o 
   4  11  -7      200.77      216.48     11.91 o 
   5  11  -7       55.65       52.38      8.70 o 
   6  11  -7      160.74      155.57     10.42 o 
   7  11  -7       27.10       28.95      7.98 o 
   8  11  -7       31.00       30.26      6.98 o 
   9  11  -7       13.29       13.76      6.48 o 
  10  11  -7       41.60       40.52      7.09 o 
  11  11  -7        5.40        0.84      6.38 o 
  12  11  -7       48.34       44.60      7.18 o 
  13  11  -7        0.15       -0.98      7.37 o 
   1  12  -7       31.78       24.70     12.86 o 
   2  12  -7       25.95       27.91     10.92 o 
   3  12  -7       18.55       14.48     11.22 o 
   4  12  -7       23.82       23.05      9.94 o 
   5  12  -7       33.03       28.28     10.48 o 
   6  12  -7        0.35       -1.04      8.06 o 
   7  12  -7       15.44       12.79      8.57 o 
   8  12  -7        4.82        2.61      7.92 o 
   9  12  -7        6.14        3.08      6.91 o 
  10  12  -7       22.19       21.60      7.61 o 
   1  13  -7        0.54       -1.13      9.64 o 
   2  13  -7       36.95       30.19     10.66 o 
   3  13  -7       59.54       64.10     11.69 o 
   4  13  -7       10.43        6.62     10.66 o 
   5  13  -7       24.19       25.84     12.86 o 
   6  13  -7       12.40        8.20     10.88 o 
   0   0  -6    29439.55    30428.81     77.15 o 
   2   0  -6     1182.29     1427.94     10.44 o 
   4   0  -6      329.46      329.97      9.08 o 
   6   0  -6      606.29      563.83     11.81 o 
   8   0  -6     7676.62     6466.40    968.18 o 
  10   0  -6      569.25      548.53     11.43 o 
  12   0  -6      370.38      370.72     10.05 o 
  14   0  -6       27.25       28.92      4.47 o 
  16   0  -6      328.46      314.07      8.71 o 
  18   0  -6      533.18      492.93      8.77 o 
  20   0  -6      139.68      128.19      8.91 o 
  22   0  -6       65.20       58.73      9.83 o 
   0   1  -6     2032.34     2222.69     14.45 o 
   1   1  -6      304.18      314.84      4.23 o 
   2   1  -6       52.87       49.62      2.40 o 
   3   1  -6     2274.86     1905.60     56.95 o 
   4   1  -6      493.42      461.69      6.42 o 
   5   1  -6     1100.32     1226.24      8.71 o 
   6   1  -6      206.88      222.27      5.89 o 
   7   1  -6      153.59      153.61      4.51 o 
   8   1  -6     7151.12     9205.88     30.11 o 
   9   1  -6      202.52      232.19      6.87 o 
  10   1  -6      197.57      210.07      6.76 o 
  11   1  -6      209.30      226.61      6.45 o 
  12   1  -6      147.97      172.02      5.99 o 
  13   1  -6      429.48      403.23      8.65 o 
  14   1  -6      200.86      195.90      6.70 o 
  15   1  -6      135.22      132.95      4.62 o 
  16   1  -6       88.22       88.88      3.79 o 
  17   1  -6       69.84       66.37      4.30 o 
  18   1  -6      307.96      277.92      6.40 o 
  19   1  -6       21.86       19.65      4.27 o 
  20   1  -6      354.60      354.18      9.36 o 
  21   1  -6        3.58        1.86      5.53 o 
  22   1  -6        8.17        6.32      6.77 o 
  23   1  -6        1.36       -0.24      7.05 o 
   0   2  -6     1901.80     2246.41     13.83 o 
   1   2  -6      509.03      455.93      8.12 o 
   2   2  -6      183.06      166.65      4.55 o 
   3   2  -6     1408.03     1595.29     10.24 o 
   4   2  -6      438.90      378.26      5.39 o 
   5   2  -6     1058.10     1168.43     10.11 o 
   6   2  -6     1066.39     1196.30      9.59 o 
   7   2  -6      493.23      475.56      5.93 o 
   8   2  -6     4142.88     4224.98     18.03 o 
   9   2  -6      178.07      174.77      5.89 o 
  10   2  -6       31.03       28.67      2.39 o 
  11   2  -6      180.35      188.48      5.67 o 
  12   2  -6       17.11       17.91      3.09 o 
  13   2  -6     1522.53     1995.97     12.72 o 
  14   2  -6      602.64      571.69     11.01 o 
  15   2  -6        4.09        5.39      4.29 o 
  16   2  -6        1.83        0.41      4.19 o 
  17   2  -6       71.75       60.17      6.05 o 
  18   2  -6        8.91        5.31      4.53 o 
  19   2  -6       28.55       22.89      6.17 o 
  20   2  -6       71.16       70.92      7.15 o 
  21   2  -6        4.16        3.48      6.19 o 
  22   2  -6       13.75       12.90      6.32 o 
  23   2  -6        5.32        5.99      6.55 o 
   0   3  -6     1945.65     1974.39     18.12 o 
   1   3  -6     3491.96     3231.39     19.54 o 
   2   3  -6     1485.14     1534.47     12.84 o 
   3   3  -6      662.32      677.89     30.17 o 
   4   3  -6      424.56      371.87      7.07 o 
   5   3  -6      352.31      352.32      5.88 o 
   6   3  -6      584.27      532.58      9.91 o 
   7   3  -6      213.15      196.89      5.37 o 
   8   3  -6      293.34      294.01      4.90 o 
   9   3  -6       85.49       76.04      2.62 o 
  10   3  -6        2.64       -0.15      2.35 o 
  11   3  -6       63.88       70.74      4.36 o 
  12   3  -6       22.92       20.26      4.09 o 
  13   3  -6       24.12       24.36      4.22 o 
  14   3  -6      622.43      608.52     10.65 o 
  15   3  -6       51.12       65.46      6.99 o 
  16   3  -6       14.21       13.78      4.57 o 
  17   3  -6       46.75       40.94      6.06 o 
  18   3  -6       49.44       56.68      5.33 o 
  19   3  -6        4.09        6.41      5.92 o 
  20   3  -6        5.15        6.66      6.03 o 
  21   3  -6       27.92       26.35      6.65 o 
  22   3  -6       23.26       22.23      7.71 o 
   0   4  -6      219.51      243.47     11.17 o 
   1   4  -6      531.88      471.08      7.81 o 
   2   4  -6      262.95      219.81      2.86 o 
   3   4  -6     1322.50     1539.25     12.88 o 
   4   4  -6      271.25      251.00      7.58 o 
   5   4  -6      740.10      763.89     28.19 o 
   6   4  -6       34.73       31.01      3.03 o 
   7   4  -6      245.75      239.58      6.69 o 
   8   4  -6       53.94       49.00      3.27 o 
   9   4  -6       85.60       94.28      4.89 o 
  10   4  -6      263.63      237.98      6.48 o 
  11   4  -6      378.74      328.51      9.35 o 
  12   4  -6      209.78      214.41      7.37 o 
  13   4  -6      319.48      345.49      9.71 o 
  14   4  -6       31.03       39.81      6.43 o 
  15   4  -6      183.30      192.97     11.18 o 
  16   4  -6      120.46      106.35      8.35 o 
  17   4  -6       38.01       38.22      5.50 o 
  18   4  -6        1.59       -0.91      6.18 o 
  19   4  -6        5.68        3.55      6.19 o 
  20   4  -6        0.64       -0.82      6.36 o 
  21   4  -6      118.27      120.78      8.91 o 
  22   4  -6       15.38       13.69      7.59 o 
   0   5  -6     3192.94     3209.49     26.86 o 
   1   5  -6      806.98     1332.02     10.89 o 
   2   5  -6      322.06      304.28      7.50 o 
   3   5  -6     1384.79     1755.14     14.78 o 
   4   5  -6      410.19      372.99      7.34 o 
   5   5  -6     1551.86     1516.69     11.58 o 
   6   5  -6      105.27       95.80      4.31 o 
   7   5  -6      326.72      314.27      8.10 o 
   8   5  -6       87.38       86.14      3.09 o 
   9   5  -6      515.32      443.25      9.85 o 
  10   5  -6      105.87      130.85     12.45 o 
  11   5  -6      755.44     1004.48     15.54 o 
  12   5  -6       16.02       34.20     16.44 o 
  13   5  -6      751.47      678.85     17.16 o 
  14   5  -6       75.22       82.91     12.10 o 
  15   5  -6      145.19      176.99     11.32 o 
  16   5  -6      358.52      350.04     11.38 o 
  17   5  -6       51.24       51.00      6.14 o 
  18   5  -6        1.52        0.23      5.99 o 
  19   5  -6       11.45       11.74      6.78 o 
  20   5  -6       32.94       36.18      8.05 o 
  21   5  -6       61.31       64.59      8.55 o 
   0   6  -6     1022.06     1400.54     16.01 o 
   1   6  -6      407.14      369.27      9.09 o 
   2   6  -6      428.94      413.93      8.84 o 
   3   6  -6       38.21       31.01      3.34 o 
   4   6  -6      275.47      252.66     14.92 o 
   5   6  -6      154.84      183.30      5.89 o 
   6   6  -6      109.42      120.54      6.14 o 
   7   6  -6       51.18       35.56      4.59 o 
   8   6  -6       59.07       51.48      4.06 o 
   9   6  -6        8.21        9.63      3.99 o 
  10   6  -6       26.43       23.21      4.79 o 
  11   6  -6      939.13     1121.05     18.49 o 
  12   6  -6       59.56       58.51      6.41 o 
  13   6  -6       82.01       66.78     11.34 o 
  14   6  -6      272.83      301.66     12.24 o 
  15   6  -6       48.78       43.76      9.80 o 
  16   6  -6       17.27       16.02      7.15 o 
  17   6  -6       17.30       12.82      8.68 o 
  18   6  -6       17.39       16.30      7.33 o 
  19   6  -6       31.67       26.02      6.88 o 
  20   6  -6        4.49        4.78      7.63 o 
  21   6  -6       33.38       31.41      7.96 o 
   0   7  -6       24.06       18.19      4.80 o 
   1   7  -6      336.18      342.03      7.58 o 
   2   7  -6       18.89       17.57      3.61 o 
   3   7  -6      735.82      880.80     80.47 o 
   4   7  -6       42.82       39.04      5.44 o 
   5   7  -6      462.28      424.27     11.31 o 
   6   7  -6       11.07        8.93      4.01 o 
   7   7  -6      400.05      394.20     10.55 o 
   8   7  -6        5.52        4.79      4.67 o 
   9   7  -6      258.71      228.05     11.13 o 
  10   7  -6      263.30      258.03     13.56 o 
  11   7  -6      116.95      101.39     10.22 o 
  12   7  -6      109.37      116.98     12.41 o 
  13   7  -6      192.42      208.21     11.38 o 
  14   7  -6       80.72       75.26      7.60 o 
  15   7  -6        9.78        7.19      7.77 o 
  16   7  -6        4.55        3.84      7.61 o 
  17   7  -6      114.99      120.75      9.58 o 
  18   7  -6       48.32       45.07      8.56 o 
  19   7  -6        2.18        3.28      7.54 o 
  20   7  -6        0.76       -1.06      7.19 o 
   0   8  -6       27.19       31.22      5.98 o 
   1   8  -6      227.30      207.94     10.05 o 
   2   8  -6      706.47      856.15    111.63 o 
   3   8  -6       51.80       64.29      8.49 o 
   4   8  -6        6.59        6.62      4.39 o 
   5   8  -6       59.93       58.93      5.44 o 
   6   8  -6      322.42      294.61     10.11 o 
   7   8  -6       21.56       19.44      6.66 o 
   8   8  -6      120.31      115.16      8.54 o 
   9   8  -6       88.40       79.17      7.98 o 
  10   8  -6      457.92      442.84     14.73 o 
  11   8  -6       60.31       54.58      7.22 o 
  12   8  -6       15.39       16.77      6.04 o 
  13   8  -6       23.83       26.88      7.49 o 
  14   8  -6       62.58       59.96      9.41 o 
  15   8  -6       18.38       14.60      8.14 o 
  16   8  -6      103.25       90.56     10.48 o 
  17   8  -6       21.30       20.68     10.10 o 
  18   8  -6       11.95       11.16      8.07 o 
  19   8  -6       25.56       24.85      8.09 o 
   0   9  -6      289.78      261.14     21.92 o 
   1   9  -6      389.34      347.97     14.11 o 
   2   9  -6        8.97       11.99      5.13 o 
   3   9  -6      267.57      264.86      8.96 o 
   4   9  -6       65.33       80.87     10.03 o 
   5   9  -6       76.10       82.50      9.95 o 
   6   9  -6      126.34      139.51      9.28 o 
   7   9  -6      224.13      205.24      8.81 o 
   8   9  -6        3.59        5.79      7.90 o 
   9   9  -6      155.65      147.21      7.87 o 
  10   9  -6      237.70      252.04     14.21 o 
  11   9  -6      234.24      249.00     11.38 o 
  12   9  -6       35.85       31.19      6.78 o 
  13   9  -6      169.47      171.06     11.50 o 
  14   9  -6       43.61       38.35      7.75 o 
  15   9  -6        4.85        3.41      8.23 o 
  16   9  -6       29.36       31.08      8.99 o 
  17   9  -6       50.27       44.04      9.95 o 
   0  10  -6      385.44      693.47     39.70 o 
   1  10  -6      828.42      756.32     22.78 o 
   2  10  -6      116.24      117.28     10.50 o 
   3  10  -6      190.34      215.65     14.14 o 
   4  10  -6      170.38      180.29     16.27 o 
   5  10  -6      253.37      242.11     11.13 o 
   6  10  -6       67.54       95.18     11.55 o 
   7  10  -6      199.50      236.36      9.26 o 
   8  10  -6       45.05       44.81      7.83 o 
   9  10  -6       50.00       41.14      8.92 o 
  10  10  -6       24.87       22.58      6.71 o 
  11  10  -6      190.76      216.89     11.19 o 
  12  10  -6       91.67      131.49     10.45 o 
  13  10  -6       12.18       10.74      9.05 o 
  14  10  -6       68.44       74.02      8.90 o 
  15  10  -6        1.84        0.70     10.11 o 
  16  10  -6        1.07       -0.95      9.06 o 
   0  11  -6      345.39      306.83     31.01 o 
   1  11  -6       58.77       64.17     14.89 o 
   2  11  -6       32.86       32.05     11.51 o 
   3  11  -6       56.70       69.23     13.25 o 
   4  11  -6      317.31      303.11     16.58 o 
   5  11  -6        4.52        2.39      7.70 o 
   6  11  -6      150.93      167.09     11.00 o 
   7  11  -6      181.77      215.51      9.29 o 
   8  11  -6       21.79       23.16      7.43 o 
   9  11  -6       98.83       92.44      8.47 o 
  10  11  -6        5.25        2.07      7.08 o 
  11  11  -6       37.84       39.18      7.74 o 
  12  11  -6       19.16       16.34      8.21 o 
  13  11  -6       22.31       21.71      9.30 o 
  14  11  -6        2.24        4.14     10.48 o 
   0  12  -6       12.67        4.76     14.06 o 
   1  12  -6       44.37       45.69     11.25 o 
   2  12  -6       15.84       17.10     10.15 o 
   3  12  -6       26.72       24.66      9.60 o 
   4  12  -6       27.07       22.06     10.15 o 
   5  12  -6       64.25       62.85     11.83 o 
   6  12  -6       11.89       10.33      7.82 o 
   7  12  -6       26.65       27.31      8.78 o 
   8  12  -6       44.54       44.45      9.79 o 
   9  12  -6       49.02       45.69      8.82 o 
  10  12  -6        2.81        1.50      6.39 o 
  11  12  -6       17.21       19.30      7.01 o 
   0  13  -6        3.49        6.62     17.16 o 
   1  13  -6        2.96       -0.31     10.15 o 
   2  13  -6       11.08       12.82     11.25 o 
   3  13  -6       16.94       16.96     11.22 o 
   4  13  -6       21.03       17.16     11.25 o 
   5  13  -6       39.75       41.86     10.66 o 
   6  13  -6        1.41        3.93     12.03 o 
   7  13  -6        9.31        3.90      9.88 o 
   2   0  -5      286.09      246.04      6.33 o 
   4   0  -5    33214.96    34549.38     75.50 o 
   6   0  -5     2057.47     2223.38     23.68 o 
   8   0  -5     1722.81     2014.44     22.86 o 
  10   0  -5      206.69      232.19      4.81 o 
  12   0  -5      144.23      165.08      7.32 o 
  14   0  -5      139.61      135.63      7.19 o 
  16   0  -5      162.51      159.12      5.83 o 
  18   0  -5      120.71      105.20      6.55 o 
  20   0  -5        0.57       -0.47      6.75 o 
  22   0  -5        2.65        0.59      8.64 o 
   1   1  -5      400.56      359.14      5.32 o 
   2   1  -5      489.74      461.28    114.51 o 
   3   1  -5      890.77      955.15     54.52 o 
   4   1  -5    12286.49    15160.51     27.86 o 
   5   1  -5     3451.92     3319.49     14.01 o 
   6   1  -5      317.38      317.93      5.76 o 
   7   1  -5      699.48      633.80      6.45 o 
   8   1  -5     3192.23     3234.64     14.09 o 
   9   1  -5      291.24      247.63      5.29 o 
  10   1  -5      131.64      142.46      4.50 o 
  11   1  -5      178.41      162.72      4.43 o 
  12   1  -5      228.20      236.74      5.72 o 
  13   1  -5      282.57      282.23      5.95 o 
  14   1  -5      200.47      188.56      5.58 o 
  15   1  -5       52.68       51.71      3.87 o 
  16   1  -5       70.87       68.64      4.15 o 
  17   1  -5      310.44      301.76      6.41 o 
  18   1  -5      431.79      426.63     12.68 o 
  19   1  -5       20.47       18.14      3.97 o 
  20   1  -5        9.97       10.77      4.70 o 
  21   1  -5        5.30        2.60      5.59 o 
  22   1  -5        8.95       12.37      6.54 o 
  23   1  -5        7.53        9.22      6.75 o 
   1   2  -5      437.31      441.89      5.53 o 
   2   2  -5     1623.89     1910.81     10.65 o 
   3   2  -5      380.78      322.10      6.22 o 
   4   2  -5      696.78      638.03      8.23 o 
   5   2  -5      219.03      211.54      5.46 o 
   6   2  -5      730.35      678.57     17.25 o 
   7   2  -5      124.18      114.36      3.05 o 
   8   2  -5      741.08      810.08      9.03 o 
   9   2  -5     1285.08     1261.98      9.95 o 
  10   2  -5      252.90      249.37      4.33 o 
  11   2  -5      419.14      440.60      6.37 o 
  12   2  -5      235.91      194.95      8.05 o 
  13   2  -5      561.07      518.05      8.94 o 
  14   2  -5      165.64      161.87      4.54 o 
  15   2  -5       44.61       40.91      3.49 o 
  16   2  -5       78.72       76.54      4.54 o 
  17   2  -5      485.32      467.69     10.15 o 
  18   2  -5       20.66       14.89      5.22 o 
  19   2  -5       12.89       12.96      4.94 o 
  20   2  -5       97.92      100.07      6.99 o 
  21   2  -5      108.98      130.51     14.46 o 
  22   2  -5       24.43       31.01      6.60 o 
  23   2  -5       21.68       20.26      7.81 o 
   1   3  -5      139.47      125.70      4.21 o 
   2   3  -5     1260.42     1175.93     10.37 o 
   3   3  -5      940.09     1330.35     10.08 o 
   4   3  -5      480.92      444.93      6.45 o 
   5   3  -5       96.95       84.36      3.23 o 
   6   3  -5     3692.80     3415.55     16.73 o 
   7   3  -5      171.89      204.07      4.91 o 
   8   3  -5      251.30      245.05      5.52 o 
   9   3  -5      124.77      170.86      5.28 o 
  10   3  -5      277.76      278.30      4.65 o 
  11   3  -5      200.90      221.07      8.58 o 
  12   3  -5      290.35      285.12      7.13 o 
  13   3  -5      455.77      405.87     10.58 o 
  14   3  -5      135.30      125.30      7.81 o 
  15   3  -5      125.72      116.21      6.80 o 
  16   3  -5       13.52       11.59      4.71 o 
  17   3  -5       47.30       36.46      7.87 o 
  18   3  -5      136.73      134.45      7.25 o 
  19   3  -5       64.50       60.79      6.85 o 
  20   3  -5      124.73      134.06     12.77 o 
  21   3  -5       53.97       51.69      7.21 o 
  22   3  -5        6.95        6.11      6.01 o 
  23   3  -5       40.56       36.80      8.37 o 
   1   4  -5      744.38     1099.46      9.41 o 
   2   4  -5      200.44      219.83      5.01 o 
   3   4  -5     3196.56     2866.19     17.09 o 
   4   4  -5      881.06      851.45      9.32 o 
   5   4  -5     1009.34     1395.18     10.58 o 
   6   4  -5       90.03       84.56      3.09 o 
   7   4  -5      202.96      183.57      5.32 o 
   8   4  -5      376.19      317.17      8.58 o 
   9   4  -5      607.49      555.44      7.75 o 
  10   4  -5       31.13       24.60      4.26 o 
  11   4  -5      677.01      628.53     10.81 o 
  12   4  -5      619.98      590.30      8.85 o 
  13   4  -5     2697.47     2548.71     21.08 o 
  14   4  -5      203.41      184.22     11.22 o 
  15   4  -5      280.39      277.88     13.29 o 
  16   4  -5       79.69       74.06      6.64 o 
  17   4  -5      210.93      197.66      9.70 o 
  18   4  -5       80.37       84.66      6.36 o 
  19   4  -5       97.61       91.80     10.16 o 
  20   4  -5       25.52       24.49      6.90 o 
  21   4  -5       23.42       19.72      7.16 o 
  22   4  -5        8.18        6.20      7.96 o 
   1   5  -5     4485.11     4283.92     22.82 o 
   2   5  -5      409.29      409.18      8.35 o 
   3   5  -5     1057.15     1436.26     14.36 o 
   4   5  -5      211.02      215.44      6.08 o 
   5   5  -5     1642.26     1547.54     12.23 o 
   6   5  -5      161.25      162.24      5.69 o 
   7   5  -5       26.01       26.26      4.49 o 
   8   5  -5       52.37       52.25      4.51 o 
   9   5  -5       15.84       39.32      6.25 o 
  10   5  -5      327.50      303.74      9.73 o 
  11   5  -5      166.12      166.85      8.64 o 
  12   5  -5       70.99       70.18      7.61 o 
  13   5  -5      640.77      635.00     14.33 o 
  14   5  -5       87.29      104.63     11.84 o 
  15   5  -5      323.53      315.15     16.99 o 
  16   5  -5       13.25       12.81      7.64 o 
  17   5  -5       68.54       61.82      8.76 o 
  18   5  -5        7.40       10.15      7.41 o 
  19   5  -5       10.16       10.69      8.82 o 
  20   5  -5        7.45        4.69      8.30 o 
  21   5  -5       19.00       14.41      9.14 o 
  22   5  -5       66.31       68.05      8.13 o 
   1   6  -5     1135.91     1394.05     11.28 o 
   2   6  -5      553.15      467.58      8.69 o 
   3   6  -5      524.25      509.89      8.22 o 
   4   6  -5      317.91      332.49      6.23 o 
   5   6  -5       31.23       31.12      3.53 o 
   6   6  -5      178.08      168.09      6.27 o 
   7   6  -5      764.76      768.60     49.61 o 
   8   6  -5       82.45       75.47      7.04 o 
   9   6  -5      229.62      257.21      8.66 o 
  10   6  -5        5.89       30.39      8.29 o 
  11   6  -5      113.54      112.48      8.96 o 
  12   6  -5      294.17      276.37     12.27 o 
  13   6  -5      310.08      309.72     13.55 o 
  14   6  -5       34.39       22.87      7.98 o 
  15   6  -5      315.02      311.59     17.82 o 
  16   6  -5       52.77       53.03      7.85 o 
  17   6  -5       71.09       69.88      8.90 o 
  18   6  -5        1.11        0.55      7.41 o 
  19   6  -5       31.99       32.46      9.49 o 
  20   6  -5        7.35        5.44      8.20 o 
  21   6  -5       14.51       14.31      8.74 o 
   1   7  -5      361.46      328.80      8.45 o 
   2   7  -5      207.06      185.28      7.04 o 
   3   7  -5      395.86      320.27      9.63 o 
   4   7  -5       18.46        9.92      4.33 o 
   5   7  -5      190.80      153.51      8.70 o 
   6   7  -5      175.94      215.86      6.30 o 
   7   7  -5       71.06       83.58     10.28 o 
   8   7  -5        6.33        7.10      4.72 o 
   9   7  -5      502.75      452.47     13.76 o 
  10   7  -5      903.96     1073.77    123.79 o 
  11   7  -5       21.56       25.06      6.84 o 
  12   7  -5      482.62      446.33     15.34 o 
  13   7  -5       24.45       26.13      5.89 o 
  14   7  -5       90.82       75.88     10.38 o 
  15   7  -5      141.86      131.87      9.56 o 
  16   7  -5        6.26        6.18      7.95 o 
  17   7  -5       11.69        6.71      8.51 o 
  18   7  -5      132.85      140.05     10.64 o 
  19   7  -5       20.74       17.01      9.09 o 
  20   7  -5       39.96       39.03      9.14 o 
   1   8  -5      281.64      291.61     10.49 o 
   2   8  -5      632.73      754.34     75.94 o 
   3   8  -5      226.01      235.29      8.87 o 
   4   8  -5      114.28      125.30      7.82 o 
   5   8  -5      225.03      234.88     12.61 o 
   6   8  -5      114.46       95.52      6.95 o 
   7   8  -5       19.15       15.92      7.18 o 
   8   8  -5     1019.86     1047.44     18.44 o 
   9   8  -5       25.67       23.41      5.67 o 
  10   8  -5      332.77      338.36     15.43 o 
  11   8  -5      179.88      179.87      9.16 o 
  12   8  -5      263.28      214.96     15.30 o 
  13   8  -5       10.58        8.74      5.75 o 
  14   8  -5       18.28       16.45      8.61 o 
  15   8  -5       17.21       11.79      7.63 o 
  16   8  -5       59.77       56.45      8.22 o 
  17   8  -5       28.26       24.19      9.39 o 
  18   8  -5        3.47        1.45      9.59 o 
  19   8  -5       11.44       13.16     10.34 o 
   1   9  -5     1668.23     1594.52     21.19 o 
   2   9  -5      209.71      232.19     11.76 o 
   3   9  -5      397.21      381.71     12.07 o 
   4   9  -5       38.33       40.11      6.40 o 
   5   9  -5      295.54      271.94     13.02 o 
   6   9  -5       77.18      113.10     10.92 o 
   7   9  -5       96.41       95.11      9.52 o 
   8   9  -5      416.25      366.79     13.16 o 
   9   9  -5      155.73      163.49     13.02 o 
  10   9  -5      193.70      208.26     10.57 o 
  11   9  -5      203.52      232.19     12.11 o 
  12   9  -5      172.37      181.82     11.86 o 
  13   9  -5       16.98       17.76      6.51 o 
  14   9  -5       11.43        7.03      8.01 o 
  15   9  -5        7.08        3.72      9.21 o 
  16   9  -5       28.44       24.45      9.58 o 
  17   9  -5       36.17       34.55      8.52 o 
  18   9  -5       62.79       57.07      9.90 o 
   1  10  -5       69.14       82.29      9.91 o 
   2  10  -5      241.51      212.96     14.25 o 
   3  10  -5      461.91      411.66     18.93 o 
   4  10  -5      181.68      202.45     11.39 o 
   5  10  -5      257.87      271.99     10.94 o 
   6  10  -5       89.19       83.14      9.05 o 
   7  10  -5      139.67      132.38      8.37 o 
   8  10  -5      658.66      604.36     15.91 o 
   9  10  -5       21.99       24.60      8.15 o 
  10  10  -5       21.39       19.80      6.53 o 
  11  10  -5      162.21      171.92      9.79 o 
  12  10  -5      136.98      157.95     10.93 o 
  13  10  -5       21.45       17.82      7.31 o 
  14  10  -5       21.52       18.82      9.73 o 
  15  10  -5        8.80        7.18      8.90 o 
  16  10  -5       10.04        8.65      8.83 o 
   1  11  -5       68.79       65.39     10.42 o 
   2  11  -5       65.67       65.54     12.57 o 
   3  11  -5       51.60       53.34      8.92 o 
   4  11  -5       77.22       75.79     10.02 o 
   5  11  -5       36.68       43.01      9.30 o 
   6  11  -5       30.65       27.34      7.07 o 
   7  11  -5       16.75       13.73      8.53 o 
   8  11  -5       53.61       51.07      7.78 o 
   9  11  -5      183.46      231.08     12.20 o 
  10  11  -5       18.20       15.34      6.89 o 
  11  11  -5       31.51       28.74      8.47 o 
  12  11  -5       15.20       13.30      7.93 o 
  13  11  -5        5.36        3.62      7.64 o 
  14  11  -5       82.43       84.37     11.78 o 
   1  12  -5       52.37       39.28     11.55 o 
   2  12  -5       11.81       12.23     10.07 o 
   3  12  -5       21.74       18.61      9.64 o 
   4  12  -5       14.15        7.21      8.64 o 
   5  12  -5       13.55       10.66      9.45 o 
   6  12  -5       33.97       29.84      9.93 o 
   7  12  -5       55.19       50.45      9.79 o 
   8  12  -5       30.97       33.91      9.41 o 
   9  12  -5       19.15       17.78      8.32 o 
  10  12  -5       93.82       89.73      9.17 o 
  11  12  -5       29.63       23.16      8.36 o 
   1  13  -5        7.55        7.21     11.03 o 
   2  13  -5       11.80        7.86     10.15 o 
   3  13  -5       36.58       37.42     10.92 o 
   4  13  -5       22.81       18.82     10.07 o 
   5  13  -5       17.27       13.65     10.66 o 
   6  13  -5       22.04       21.09      9.48 o 
   7  13  -5        5.56        4.81     10.62 o 
   8  13  -5        4.77        3.72     11.16 o 
   0   0  -4    71382.14    79609.36  27097.06 o 
   2   0  -4      639.90      967.90      7.27 o 
   4   0  -4    91449.98    87924.51   4703.03 o 
   6   0  -4     1992.70     1773.27     60.43 o 
   8   0  -4     1320.93     1179.36     15.29 o 
  10   0  -4     1184.54     1624.30     16.21 o 
  12   0  -4     1820.17     1992.93     16.39 o 
  14   0  -4      138.64      132.70      9.68 o 
  16   0  -4       62.13       59.42      3.87 o 
  18   0  -4      313.13      331.85     10.13 o 
  20   0  -4       13.58       12.82      4.49 o 
  22   0  -4        0.07        0.41      8.77 o 
   0   1  -4    15862.22    16263.70     35.78 o 
   1   1  -4     4830.20     4069.89     14.65 o 
   2   1  -4      921.89     1107.21      7.58 o 
   3   1  -4     1737.13     1645.37      9.78 o 
   4   1  -4    51841.91    49333.61     75.05 o 
   5   1  -4      936.02     1165.62     77.71 o 
   6   1  -4      414.21      378.52      6.29 o 
   7   1  -4      277.36      272.30      4.84 o 
   8   1  -4      722.05     1168.08     31.10 o 
   9   1  -4      405.71      353.18      5.89 o 
  10   1  -4      222.34      190.01      5.24 o 
  11   1  -4      208.43      206.59      4.94 o 
  12   1  -4       67.15       74.83      4.08 o 
  13   1  -4      134.70      150.28      6.00 o 
  14   1  -4      139.27      148.87      5.97 o 
  15   1  -4      214.71      245.84      6.20 o 
  16   1  -4      153.33      154.66      5.94 o 
  17   1  -4       40.36       36.55      4.13 o 
  18   1  -4      165.32      167.23      9.40 o 
  19   1  -4       60.81       62.20      4.18 o 
  20   1  -4        0.54       -1.18      4.01 o 
  21   1  -4       79.80       76.01      5.72 o 
  22   1  -4       10.89        9.06      6.53 o 
  23   1  -4        1.73       -0.21      9.36 o 
   0   2  -4      685.90      623.93     10.12 o 
   1   2  -4     3452.52     3063.94     15.41 o 
   2   2  -4      126.35      104.21      4.17 o 
   3   2  -4     3115.76     2943.62     13.16 o 
   4   2  -4     7825.56     7912.37     22.04 o 
   5   2  -4      164.91      164.37      3.87 o 
   6   2  -4      714.54     1087.23      8.33 o 
   7   2  -4      308.39      300.60      5.41 o 
   8   2  -4       95.43      126.95      4.02 o 
   9   2  -4      109.67      119.92      5.17 o 
  10   2  -4       81.63       77.55      2.79 o 
  11   2  -4        6.64        4.84      2.32 o 
  12   2  -4        3.62        2.97      2.50 o 
  13   2  -4      515.46      482.57      6.99 o 
  14   2  -4      160.08      175.70     11.13 o 
  15   2  -4        3.54        0.33      3.11 o 
  16   2  -4      433.77      452.18      9.75 o 
  17   2  -4      216.37      226.19      8.37 o 
  18   2  -4       81.08       88.70      6.21 o 
  19   2  -4       28.77       28.33      5.71 o 
  20   2  -4        2.27        0.79      4.52 o 
  21   2  -4       18.19       14.25      5.89 o 
  22   2  -4        0.01       -2.07      5.75 o 
  23   2  -4       32.26       32.25      9.69 o 
   0   3  -4     2677.64     2716.08     19.34 o 
   1   3  -4       28.48       23.16      2.62 o 
   2   3  -4     1614.10     1512.58     12.08 o 
   3   3  -4       49.43       79.97      3.91 o 
   4   3  -4      485.95      489.40      6.67 o 
   5   3  -4     3783.64     3281.48     17.76 o 
   6   3  -4     1656.24     1665.13     11.39 o 
   7   3  -4      306.76      322.75      5.78 o 
   8   3  -4      250.87      221.65      5.50 o 
   9   3  -4       26.16       21.62      2.13 o 
  10   3  -4       89.84       92.63      3.32 o 
  11   3  -4      141.87      157.00      5.52 o 
  12   3  -4      132.80      165.57      8.93 o 
  13   3  -4      521.64      523.95      8.58 o 
  14   3  -4      203.46      194.15      8.68 o 
  15   3  -4      310.75      334.12      8.31 o 
  16   3  -4      116.01      120.95      9.27 o 
  17   3  -4      195.83      204.69      8.44 o 
  18   3  -4       54.77       57.05      6.16 o 
  19   3  -4       35.74       32.28      6.98 o 
  20   3  -4      113.13      107.69      5.79 o 
  21   3  -4       33.81       33.91      7.13 o 
  22   3  -4       21.42       20.62      5.93 o 
  23   3  -4       16.10       12.81      8.82 o 
   0   4  -4     5141.40     4990.13     28.71 o 
   1   4  -4     3162.96     2852.58     16.36 o 
   2   4  -4     1671.61     2027.46     11.55 o 
   3   4  -4     3261.70     2944.24     18.16 o 
   4   4  -4      631.04      735.50     66.59 o 
   5   4  -4     2823.19     2530.77     15.15 o 
   6   4  -4     1712.09     1743.53     11.05 o 
   7   4  -4       23.83       23.98      2.23 o 
   8   4  -4      516.77      694.96     48.89 o 
   9   4  -4      749.10      667.00      8.72 o 
  10   4  -4      171.10      160.03      5.76 o 
  11   4  -4      244.87      262.79      7.85 o 
  12   4  -4       37.23       39.28      5.31 o 
  13   4  -4      125.66      127.10      7.58 o 
  14   4  -4      210.69      245.32     12.47 o 
  15   4  -4       61.21       76.66     15.29 o 
  16   4  -4       37.57       35.99      6.64 o 
  17   4  -4       59.46       58.51      7.73 o 
  18   4  -4       93.32       97.57      7.74 o 
  19   4  -4      139.23      149.92     14.81 o 
  20   4  -4       44.64       39.85      6.42 o 
  21   4  -4      155.90      192.68     13.85 o 
  22   4  -4        4.63        3.96     11.83 o 
   0   5  -4     9134.69    11520.90     42.88 o 
   1   5  -4     1478.17     1523.73     12.07 o 
   2   5  -4      696.93      694.59     23.35 o 
   3   5  -4     1471.74     1469.90     12.37 o 
   4   5  -4     1906.38     1833.96     12.76 o 
   5   5  -4      377.45      342.39      7.73 o 
   6   5  -4      259.60      263.82      7.14 o 
   7   5  -4     1067.71     1002.29     14.34 o 
   8   5  -4      164.64      173.88      6.89 o 
   9   5  -4     1281.51     1425.73     15.30 o 
  10   5  -4      242.78      233.84     10.05 o 
  11   5  -4      322.16      288.43     10.61 o 
  12   5  -4      352.19      322.96     12.25 o 
  13   5  -4       45.71       42.18      6.51 o 
  14   5  -4      111.43      102.85      7.87 o 
  15   5  -4       65.91       49.77     10.14 o 
  16   5  -4       91.93       86.63      9.06 o 
  17   5  -4      143.02      152.51     10.51 o 
  18   5  -4       20.24       20.11      7.25 o 
  19   5  -4       69.73       62.59      8.03 o 
  20   5  -4        6.04        7.52      7.61 o 
  21   5  -4      204.03      219.05      8.36 o 
  22   5  -4       20.99       16.33     11.25 o 
   0   6  -4     3329.16     3055.91     30.49 o 
   1   6  -4       64.80       93.66      4.45 o 
   2   6  -4     1963.76     1925.98     15.30 o 
   3   6  -4      132.55      134.15      4.28 o 
   4   6  -4      442.52      408.35      9.24 o 
   5   6  -4     1626.76     1857.82     15.80 o 
   6   6  -4      561.60      510.65     12.78 o 
   7   6  -4      283.17      280.57      8.71 o 
   8   6  -4      715.39      660.33     14.29 o 
   9   6  -4      269.40      257.21     11.50 o 
  10   6  -4      396.85      359.04     11.06 o 
  11   6  -4      261.45      245.23     14.75 o 
  12   6  -4       92.49      108.94      7.98 o 
  13   6  -4       73.59       71.06      7.73 o 
  14   6  -4       79.17       68.85      9.88 o 
  15   6  -4       76.71       95.80     19.61 o 
  16   6  -4        9.27        7.89      7.86 o 
  17   6  -4       42.80       35.84      7.93 o 
  18   6  -4       15.45       15.30      9.06 o 
  19   6  -4       72.61       57.07      8.77 o 
  20   6  -4       15.33       15.68      8.85 o 
  21   6  -4        0.90       -1.77     10.66 o 
   0   7  -4      109.11      105.24      7.64 o 
   1   7  -4      272.00      247.49      7.37 o 
   2   7  -4      482.35      416.62      8.59 o 
   3   7  -4      190.04      181.53      8.68 o 
   4   7  -4      688.10      615.90     12.00 o 
   5   7  -4      171.98      157.14      8.62 o 
   6   7  -4      189.53      195.59      9.61 o 
   7   7  -4       27.16       27.29      6.17 o 
   8   7  -4      583.24      588.12     12.81 o 
   9   7  -4      172.43      181.25     11.40 o 
  10   7  -4      244.40      229.66      9.40 o 
  11   7  -4      395.32      351.70     15.14 o 
  12   7  -4      263.66      231.57     13.23 o 
  13   7  -4       88.50       78.78      7.92 o 
  14   7  -4      198.95      188.66     11.12 o 
  15   7  -4      348.19      368.50     11.50 o 
  16   7  -4       38.02       41.41      7.94 o 
  17   7  -4       43.77       42.67      8.68 o 
  18   7  -4       28.35       27.32      8.51 o 
  19   7  -4       26.84       26.16      8.53 o 
  20   7  -4       52.58       50.45      9.49 o 
   0   8  -4      893.43     1221.94     16.67 o 
   1   8  -4       22.42       24.03      5.13 o 
   2   8  -4      297.42      309.35     10.14 o 
   3   8  -4       20.41       22.20      3.99 o 
   4   8  -4     1562.86     1651.59     20.88 o 
   5   8  -4      105.87       96.76      8.42 o 
   6   8  -4      192.37      201.11     11.23 o 
   7   8  -4      198.37      186.91     10.07 o 
   8   8  -4      261.17      272.09      8.92 o 
   9   8  -4      418.96      399.62     14.42 o 
  10   8  -4      566.27      533.64     16.14 o 
  11   8  -4        2.34        1.24      5.58 o 
  12   8  -4       10.25       11.02      6.36 o 
  13   8  -4      122.21      120.75      8.22 o 
  14   8  -4       10.07        5.78      6.84 o 
  15   8  -4       12.89       14.04      7.61 o 
  16   8  -4        0.07       -1.08      8.09 o 
  17   8  -4       97.54      110.65     11.82 o 
  18   8  -4       90.49       89.53     10.77 o 
  19   8  -4        3.15       -0.97      9.14 o 
   0   9  -4     2683.83     2384.42     37.89 o 
   1   9  -4      529.12      518.96     13.46 o 
   2   9  -4      376.57      364.88     13.46 o 
   3   9  -4       19.46       20.93      7.56 o 
   4   9  -4     2063.75     1938.31     25.85 o 
   5   9  -4       44.51       35.98      6.81 o 
   6   9  -4       80.62       82.29      9.04 o 
   7   9  -4      118.11      128.49     13.07 o 
   8   9  -4        6.92        4.02      6.36 o 
   9   9  -4      257.12      277.88     13.87 o 
  10   9  -4      518.15      482.05     16.40 o 
  11   9  -4       62.55       62.57      7.32 o 
  12   9  -4       51.59       43.09      8.31 o 
  13   9  -4      197.70      196.15     10.40 o 
  14   9  -4       21.52       17.49      6.79 o 
  15   9  -4       33.21       35.38      7.85 o 
  16   9  -4       40.85       38.42      8.77 o 
  17   9  -4       24.18       21.71     10.29 o 
  18   9  -4        7.13       10.13     10.00 o 
   0  10  -4     1714.92     1748.76     56.03 o 
   1  10  -4      399.88      376.71     17.28 o 
   2  10  -4       60.85       69.09     12.03 o 
   3  10  -4       35.71       18.61      9.67 o 
   4  10  -4      355.63      317.58     14.40 o 
   5  10  -4      453.31      402.77     14.73 o 
   6  10  -4       66.83       82.15      9.06 o 
   7  10  -4      100.95      104.00      9.78 o 
   8  10  -4      122.88      141.01      9.82 o 
   9  10  -4       11.13       14.75      6.49 o 
  10  10  -4       78.67       80.64      7.06 o 
  11  10  -4      109.46      116.82     11.06 o 
  12  10  -4       53.04       50.04      8.21 o 
  13  10  -4        8.88        7.85      7.00 o 
  14  10  -4       11.64       12.84      6.78 o 
  15  10  -4        4.43        3.33      8.73 o 
  16  10  -4       23.68       20.92      9.59 o 
   0  11  -4     1351.84     1206.44     49.00 o 
   1  11  -4       25.79       18.61     10.42 o 
   2  11  -4       23.91       27.09     10.38 o 
   3  11  -4       11.78        3.77      9.69 o 
   4  11  -4       85.61       87.76     10.58 o 
   5  11  -4       16.40       20.26      8.01 o 
   6  11  -4        1.65        1.56      6.14 o 
   7  11  -4       20.02       19.71      7.07 o 
   8  11  -4      124.17      156.34      9.78 o 
   9  11  -4       30.53       26.47      8.57 o 
  10  11  -4       32.41       28.95      8.50 o 
  11  11  -4       34.52       31.22      8.66 o 
  12  11  -4       40.03       37.06      8.82 o 
  13  11  -4       10.70       11.35      7.30 o 
  14  11  -4        1.21       -0.29      7.29 o 
   0  12  -4      101.42      116.20     21.71 o 
   1  12  -4       15.14       10.46      8.94 o 
   2  12  -4       53.52       47.86     13.54 o 
   3  12  -4       22.96       23.78     11.32 o 
   4  12  -4       21.88       22.91      9.83 o 
   5  12  -4       79.06       66.37     11.16 o 
   6  12  -4       16.98       15.39      7.61 o 
   7  12  -4       16.72       13.07      7.74 o 
   8  12  -4        4.88        9.72      8.42 o 
   9  12  -4       29.93       32.80      7.56 o 
  10  12  -4        2.10       -0.27      7.01 o 
  11  12  -4        2.36       -1.75      7.50 o 
  12  12  -4       17.55       18.70      7.79 o 
   0  13  -4       19.75       16.33     14.06 o 
   1  13  -4       10.40       14.06     11.51 o 
   2  13  -4        5.96        4.35     10.48 o 
   3  13  -4       12.31        8.25     10.92 o 
   4  13  -4       38.05       42.59     11.51 o 
   5  13  -4       61.58       62.23     13.12 o 
   6  13  -4       34.06       29.15     10.66 o 
   7  13  -4       14.62       10.79     10.92 o 
   8  13  -4       18.04       19.85     11.69 o 
   0  14  -4       27.99       26.47     16.33 o 
   1  14  -4        1.79        1.44     11.51 o 
   2   0  -3     2265.10     2338.15     15.10 o 
   4   0  -3   138740.33   115723.22   6552.03 o 
   6   0  -3     4077.82     3717.85     18.52 o 
   8   0  -3     2162.44     2357.51     16.90 o 
  10   0  -3      868.47      766.56     21.93 o 
  12   0  -3      139.29      129.13     13.91 o 
  14   0  -3      322.95      313.83     11.95 o 
  16   0  -3      941.67      895.53    265.68 o 
  18   0  -3       82.93       84.15      6.36 o 
  20   0  -3      260.76      284.48      8.81 o 
  22   0  -3       35.27       28.95     17.78 o 
   1   1  -3     2413.50     2478.94      9.78 o 
   2   1  -3       73.02      107.85      4.17 o 
   3   1  -3      868.11      939.68      6.17 o 
   4   1  -3    53822.78    45954.24     53.69 o 
   5   1  -3     2800.35     2607.40     12.13 o 
   6   1  -3     1381.44     1757.61      9.14 o 
   7   1  -3     1126.61     1089.08      8.70 o 
   8   1  -3     2274.82     2002.91     14.02 o 
   9   1  -3     7041.01     8143.37    737.36 o 
  10   1  -3      590.66      551.22      6.42 o 
  11   1  -3      452.68      411.06      7.68 o 
  12   1  -3       20.79       14.89      3.89 o 
  13   1  -3      166.47      199.52      5.63 o 
  14   1  -3       71.55       72.16      3.86 o 
  15   1  -3      271.39      266.46      6.20 o 
  16   1  -3      362.43      316.30      8.16 o 
  17   1  -3       31.51       23.10      3.58 o 
  18   1  -3       17.08       16.36      4.21 o 
  19   1  -3       88.62       91.30      4.57 o 
  20   1  -3        5.88        4.10      5.00 o 
  21   1  -3       67.75       65.00      5.38 o 
  22   1  -3       72.86       93.78     15.91 o 
  23   1  -3       40.79       43.73     11.25 o 
   1   2  -3     1058.56     1357.02      8.61 o 
   2   2  -3      236.15      198.07      3.84 o 
   3   2  -3      123.59      132.85      3.74 o 
   4   2  -3      959.20      968.37      9.11 o 
   5   2  -3     1814.95     1805.95     10.76 o 
   6   2  -3     3791.25     3220.41     15.94 o 
   7   2  -3       69.28       64.30      2.91 o 
   8   2  -3     2345.12     2371.12     12.22 o 
   9   2  -3     2387.46     2219.95     12.77 o 
  10   2  -3     2701.29     2585.08     13.12 o 
  11   2  -3      199.66      189.08      5.28 o 
  12   2  -3      105.44      109.25      4.93 o 
  13   2  -3       51.79       48.38      3.40 o 
  14   2  -3        3.71        2.74      2.55 o 
  15   2  -3       95.31      115.64      5.35 o 
  16   2  -3      727.20      681.39      5.23 o 
  17   2  -3      904.01      860.93     11.03 o 
  18   2  -3      176.76      180.33      5.23 o 
  19   2  -3        1.28       -1.03      5.04 o 
  20   2  -3       10.50       11.63      5.65 o 
  21   2  -3       20.59       17.83      7.54 o 
  22   2  -3      128.41      132.33     11.53 o 
  23   2  -3       12.13        9.76      8.44 o 
   1   3  -3     2778.71     2487.81     12.80 o 
   2   3  -3      178.90      195.18      4.11 o 
   3   3  -3      995.36     1299.89      8.25 o 
   4   3  -3      424.89      384.33      5.75 o 
   5   3  -3     2234.72     2305.04     12.07 o 
   6   3  -3     2209.42     2044.47     11.67 o 
   7   3  -3     1444.91     1707.16     10.68 o 
   8   3  -3       41.12       27.71      3.08 o 
   9   3  -3      533.81      501.39      5.77 o 
  10   3  -3     1138.97     1317.05      9.98 o 
  11   3  -3      287.00      309.13      6.18 o 
  12   3  -3      120.15      148.02      9.80 o 
  13   3  -3       40.86       36.96      4.05 o 
  14   3  -3      116.90      108.99      4.99 o 
  15   3  -3       17.93       15.19      4.04 o 
  16   3  -3        3.44        3.79      4.36 o 
  17   3  -3      121.51      116.00      7.73 o 
  18   3  -3       17.41       17.61      5.84 o 
  19   3  -3      137.74      127.81      5.85 o 
  20   3  -3      119.87      119.57      7.33 o 
  21   3  -3       23.81       22.97      8.20 o 
  22   3  -3       78.44       83.94     13.16 o 
  23   3  -3        4.61        2.27     12.03 o 
   1   4  -3      136.07      116.20      4.50 o 
   2   4  -3      288.80      278.92      5.65 o 
   3   4  -3     1056.76     1177.32      8.26 o 
   4   4  -3     2669.64     2580.33     16.40 o 
   5   4  -3     1384.32     1750.10     13.39 o 
   6   4  -3      996.83     1286.41     10.76 o 
   7   4  -3      744.35      815.30     64.93 o 
   8   4  -3      164.21      154.10      4.94 o 
   9   4  -3      539.27      554.07      9.73 o 
  10   4  -3      119.50      114.05      4.54 o 
  11   4  -3      338.90      337.64      8.85 o 
  12   4  -3      337.01      317.37      9.15 o 
  13   4  -3      215.86      207.79      7.42 o 
  14   4  -3      122.96      109.82      8.46 o 
  15   4  -3       31.60       24.81      6.10 o 
  16   4  -3        5.28        5.31      5.90 o 
  17   4  -3       82.53       80.89      5.61 o 
  18   4  -3      129.82      129.69      7.23 o 
  19   4  -3      285.09      256.85     16.43 o 
  20   4  -3      116.70      107.56      8.85 o 
  21   4  -3       90.35       90.56     11.32 o 
  22   4  -3       27.72       22.01      9.88 o 
  23   4  -3        5.73        3.30     11.53 o 
   1   5  -3     6422.34     7021.60    279.84 o 
   2   5  -3     1206.64     1154.13     10.67 o 
   3   5  -3     1063.41      992.15      9.46 o 
   4   5  -3      513.10      485.26      8.23 o 
   5   5  -3      183.84      206.97      6.67 o 
   6   5  -3     1078.41     1434.50     12.78 o 
   7   5  -3      270.77      246.66      7.84 o 
   8   5  -3      398.90      370.78      8.92 o 
   9   5  -3     1202.46     1261.81     13.48 o 
  10   5  -3      714.55      680.03     14.33 o 
  11   5  -3      189.05      203.24     10.98 o 
  12   5  -3      294.95      317.83     10.79 o 
  13   5  -3      245.48      258.24      9.30 o 
  14   5  -3      118.65      123.07      9.68 o 
  15   5  -3       80.02       72.22      8.12 o 
  16   5  -3       16.57       12.88      6.92 o 
  17   5  -3      129.95      144.35     15.59 o 
  18   5  -3       95.93       97.25     14.93 o 
  19   5  -3      260.09      297.99     17.23 o 
  20   5  -3       39.36       40.58      8.28 o 
  21   5  -3       26.66       25.43     12.31 o 
  22   5  -3        2.43        2.06     11.03 o 
   1   6  -3       14.40       19.23      3.77 o 
   2   6  -3      334.78      302.81      7.17 o 
   3   6  -3      213.38      171.82      5.66 o 
   4   6  -3      294.49      270.85      7.53 o 
   5   6  -3      547.66      502.11     10.06 o 
   6   6  -3      904.37     1299.68     12.18 o 
   7   6  -3     1666.26     1437.32     15.99 o 
   8   6  -3      494.24      455.08     11.16 o 
   9   6  -3      497.65      447.43     12.18 o 
  10   6  -3       47.42       37.22      5.47 o 
  11   6  -3      894.25      841.57     37.68 o 
  12   6  -3      362.98      330.61     11.05 o 
  13   6  -3       84.69       80.43      6.44 o 
  14   6  -3       36.45       37.69      8.41 o 
  15   6  -3       14.10       15.14      6.26 o 
  16   6  -3       88.95       86.84      9.19 o 
  17   6  -3       15.87       12.45      8.12 o 
  18   6  -3      157.15      140.55      6.82 o 
  19   6  -3      309.05      311.05     14.83 o 
  20   6  -3        4.46        1.33     10.28 o 
  21   6  -3       57.87       57.89     12.57 o 
   1   7  -3      531.09      549.78     17.68 o 
   2   7  -3      726.82      711.42     28.67 o 
   3   7  -3      530.55      484.74     10.39 o 
   4   7  -3      297.14      285.01      9.91 o 
   5   7  -3      257.01      301.66      8.50 o 
   6   7  -3      521.83      463.44     13.87 o 
   7   7  -3      216.88      216.48      9.80 o 
   8   7  -3      118.98      122.41      7.53 o 
   9   7  -3      257.94      269.36      9.81 o 
  10   7  -3      215.34      222.31      9.21 o 
  11   7  -3      206.57      218.75     13.35 o 
  12   7  -3      488.17      493.12     14.16 o 
  13   7  -3      141.22      188.36      8.66 o 
  14   7  -3      613.90      563.55     13.96 o 
  15   7  -3       75.75       91.96     11.95 o 
  16   7  -3      133.71      143.90     11.66 o 
  17   7  -3      184.90      187.74     12.31 o 
  18   7  -3       16.96       23.98     14.33 o 
  19   7  -3       35.04       36.64      6.56 o 
  20   7  -3       20.03       15.71     13.12 o 
   1   8  -3      125.47      162.72      6.24 o 
   2   8  -3      811.54     1061.56     14.36 o 
   3   8  -3       62.95       59.91      5.94 o 
   4   8  -3      162.64      175.53     12.02 o 
   5   8  -3       24.07       23.73      7.55 o 
   6   8  -3      274.15      237.57     12.57 o 
   7   8  -3      613.33      573.91     14.77 o 
   8   8  -3      271.30      258.34     13.66 o 
   9   8  -3       75.83       69.68      8.68 o 
  10   8  -3      115.61      121.57      9.74 o 
  11   8  -3        0.40       -0.51      6.32 o 
  12   8  -3      388.74      383.95     12.84 o 
  13   8  -3       50.72       47.48      7.78 o 
  14   8  -3       21.87       15.97      7.63 o 
  15   8  -3       30.44       27.49      7.08 o 
  16   8  -3      196.60      203.88     16.81 o 
  17   8  -3       77.01       88.35     15.85 o 
  18   8  -3      147.59      180.91     12.68 o 
  19   8  -3       16.21       15.28      7.19 o 
   1   9  -3     1102.59      995.22     17.60 o 
   2   9  -3       52.47       47.76      7.27 o 
   3   9  -3      459.64      420.61     13.82 o 
   4   9  -3      260.38      243.56     12.44 o 
   5   9  -3      230.35      215.44     10.04 o 
   6   9  -3      301.70      278.96     11.90 o 
   7   9  -3      160.39      160.03      8.62 o 
   8   9  -3      192.91      197.66     10.07 o 
   9   9  -3      305.98      302.69     14.45 o 
  10   9  -3      131.09      120.33     10.35 o 
  11   9  -3       43.79       36.52      7.92 o 
  12   9  -3      405.97      404.74     13.26 o 
  13   9  -3       94.94       94.12      8.64 o 
  14   9  -3       43.63       42.34      7.00 o 
  15   9  -3       18.40       19.55      7.21 o 
  16   9  -3       30.40       27.85      8.09 o 
  17   9  -3       48.00       39.19      9.57 o 
  18   9  -3       66.73       63.85     10.71 o 
   1  10  -3      485.13      428.61     23.39 o 
   2  10  -3      129.39      176.99     11.64 o 
   3  10  -3      370.76      316.13     17.51 o 
   4  10  -3      151.85      167.89      9.89 o 
   5  10  -3      386.00      348.80     15.08 o 
   6  10  -3      273.83      278.71     13.00 o 
   7  10  -3      369.30      323.89     14.62 o 
   8  10  -3      196.12      183.49     11.53 o 
   9  10  -3       77.54       72.57      7.84 o 
  10  10  -3       19.74       22.79      7.18 o 
  11  10  -3       24.06       17.57      7.61 o 
  12  10  -3       36.55       34.54      7.96 o 
  13  10  -3        8.34        7.61      6.90 o 
  14  10  -3        5.02        2.53      7.54 o 
  15  10  -3        8.52        8.51      6.98 o 
  16  10  -3       26.00       27.85      9.78 o 
  17  10  -3       12.84       12.50      9.35 o 
   1  11  -3       30.08       25.32      8.71 o 
   2  11  -3       81.01       61.20     11.32 o 
   3  11  -3      110.94      135.06     29.46 o 
   4  11  -3      225.78      245.22     14.64 o 
   5  11  -3      287.19      279.74     16.26 o 
   6  11  -3      131.21      134.62     13.43 o 
   7  11  -3       75.17       80.01     10.98 o 
   8  11  -3      153.19      174.50     11.23 o 
   9  11  -3       11.61        7.56      7.17 o 
  10  11  -3      155.56      148.92      9.98 o 
  11  11  -3        2.63        0.96      7.08 o 
  12  11  -3       13.76       11.17      7.10 o 
  13  11  -3       20.47       19.83      7.40 o 
  14  11  -3       29.12       28.76      8.05 o 
  15  11  -3       17.74       13.82      7.37 o 
   1  12  -3       80.20       73.75     14.03 o 
   2  12  -3        4.67        5.38      8.46 o 
   3  12  -3       21.82       23.78     11.32 o 
   4  12  -3       63.34       53.34     12.35 o 
   5  12  -3       25.79       26.98      9.94 o 
   6  12  -3      118.04      108.87     15.06 o 
   7  12  -3       66.86       68.23      9.06 o 
   8  12  -3       22.60       16.95      7.24 o 
   9  12  -3       60.15       61.65      8.14 o 
  10  12  -3       22.34       17.96      7.35 o 
  11  12  -3      102.64      106.96      7.58 o 
  12  12  -3        9.90        8.11      7.40 o 
   1  13  -3      100.19       91.80     15.32 o 
   2  13  -3       49.00       46.00      9.94 o 
   3  13  -3       33.41       28.95     10.97 o 
   4  13  -3       16.06       14.58      9.94 o 
   5  13  -3       14.51       13.35     10.62 o 
   6  13  -3        4.07        1.42      9.88 o 
   7  13  -3        2.82        5.58     10.66 o 
   8  13  -3        1.54       -0.88     10.48 o 
   9  13  -3       25.54       22.30     11.69 o 
   1  14  -3       40.77       34.94     12.62 o 
   2  14  -3        4.45        1.53     10.92 o 
   3  14  -3       16.80       12.30     12.13 o 
   0   0  -2    99349.31    90730.23    232.40 o 
   2   0  -2     6782.23     5628.49     26.32 o 
   4   0  -2    12917.16    13147.00     38.96 o 
   6   0  -2      646.20      595.21      6.70 o 
   8   0  -2     1014.22      926.27     23.20 o 
  10   0  -2     1191.57     1083.07     58.03 o 
  12   0  -2     1605.22     1404.68     37.68 o 
  14   0  -2      505.59      483.02     13.00 o 
  16   0  -2      386.56      370.10     10.29 o 
  18   0  -2       29.83       32.05      6.68 o 
  20   0  -2       34.44       38.25      7.33 o 
   0   1  -2      537.72      500.56      8.21 o 
   1   1  -2     5941.77     5406.41     12.84 o 
   2   1  -2     1688.62     2001.79      6.88 o 
   3   1  -2     2573.92     2460.21      9.73 o 
   4   1  -2     4775.02     4471.28     13.60 o 
   5   1  -2     2647.33     2346.50     10.86 o 
   6   1  -2     3380.46     3011.33     12.95 o 
   7   1  -2     2016.13     1905.17     11.79 o 
   8   1  -2       80.55       73.81      3.91 o 
   9   1  -2      407.28      378.16      7.52 o 
  10   1  -2     2106.58     2090.55     11.91 o 
  11   1  -2     2361.42     2347.39     16.21 o 
  12   1  -2      619.38      524.62      6.03 o 
  13   1  -2      255.30      227.62     16.10 o 
  14   1  -2      420.47      414.10      5.15 o 
  15   1  -2       27.00       27.09      3.94 o 
  16   1  -2      167.52      176.99      6.32 o 
  17   1  -2      690.24      676.93      9.60 o 
  18   1  -2       54.41       44.04      5.30 o 
  19   1  -2       14.37       11.64      4.09 o 
  20   1  -2      164.54      165.62      5.77 o 
  21   1  -2       35.87       31.99      7.85 o 
  22   1  -2       89.33      109.56     23.78 o 
  23   1  -2       12.07       13.03     13.23 o 
  24   1  -2       33.89       41.14     12.41 o 
   0   2  -2    12476.69    16529.08     32.46 o 
   1   2  -2      452.12      406.07      4.80 o 
   2   2  -2      939.58     1278.18      6.34 o 
   3   2  -2      931.90      879.04      6.96 o 
   4   2  -2     1082.73     1109.44      6.32 o 
   5   2  -2      699.57      656.34      6.09 o 
   6   2  -2     4551.09     4552.13     14.01 o 
   7   2  -2      370.91      326.80      4.95 o 
   8   2  -2        8.72        5.53      2.75 o 
   9   2  -2     1503.86     1540.82     10.44 o 
  10   2  -2     1387.90     1546.41      9.13 o 
  11   2  -2      121.28      111.09      3.07 o 
  12   2  -2      141.59      131.58      6.14 o 
  13   2  -2     1358.83     1433.95     33.27 o 
  14   2  -2      126.93      129.42      2.41 o 
  15   2  -2       70.32       65.64      3.17 o 
  16   2  -2      230.05      204.83      6.39 o 
  17   2  -2       33.89       35.07      4.12 o 
  18   2  -2      466.34      496.84     11.65 o 
  19   2  -2       30.19       34.80      5.84 o 
  20   2  -2       36.68       32.67      8.06 o 
  21   2  -2      101.76      103.66      9.28 o 
  22   2  -2       64.68       57.99     10.46 o 
  23   2  -2       19.70       19.64      9.48 o 
   0   3  -2      200.99      194.00      6.75 o 
   1   3  -2     1955.53     2047.47     10.33 o 
   2   3  -2      117.16      114.96      3.21 o 
   3   3  -2      426.89      376.64      6.56 o 
   4   3  -2     7092.15     7608.16    716.93 o 
   5   3  -2     4025.03     3999.76     19.41 o 
   6   3  -2      430.65      375.23      7.83 o 
   7   3  -2     1815.14     1712.93     10.58 o 
   8   3  -2     1719.41     1823.85     11.40 o 
   9   3  -2       61.80      101.52      3.96 o 
  10   3  -2      829.91      829.01     41.87 o 
  11   3  -2      499.55      471.82      6.27 o 
  12   3  -2      645.22      713.59     29.45 o 
  13   3  -2        3.64        4.34      3.30 o 
  14   3  -2      870.55      787.13      7.36 o 
  15   3  -2       68.05       56.00      3.90 o 
  16   3  -2      110.64      100.27      4.19 o 
  17   3  -2      554.06      546.26     13.62 o 
  18   3  -2      175.75      160.39      8.43 o 
  19   3  -2       85.80       80.22      7.60 o 
  20   3  -2       15.31       13.91     10.66 o 
  21   3  -2        5.61        6.39     10.66 o 
  22   3  -2       90.92      100.83     10.97 o 
  23   3  -2        4.30        2.97     10.66 o 
   0   4  -2     3402.34     3486.07     23.45 o 
   1   4  -2     4236.22     4252.44     17.92 o 
   2   4  -2     1180.18     1066.95      9.59 o 
   3   4  -2      158.91      158.79      5.68 o 
   4   4  -2      307.48      286.36      6.67 o 
   5   4  -2     2151.46     2245.56     15.12 o 
   6   4  -2      521.86      468.52      9.23 o 
   7   4  -2     1951.27     2170.95     17.69 o 
   8   4  -2      575.78      542.95      8.86 o 
   9   4  -2      704.68      662.21      9.06 o 
  10   4  -2      271.26      268.17      6.89 o 
  11   4  -2      308.92      315.51      8.07 o 
  12   4  -2      547.68      556.88     10.01 o 
  13   4  -2      201.58      181.79      6.47 o 
  14   4  -2      227.75      231.24      3.50 o 
  15   4  -2      137.35      128.22      9.78 o 
  16   4  -2      120.43      145.56      9.19 o 
  17   4  -2      384.31      394.50     16.28 o 
  18   4  -2      189.36      189.39      8.92 o 
  19   4  -2       38.10       32.15      6.93 o 
  20   4  -2      190.25      192.91     13.12 o 
  21   4  -2       23.67       19.66     10.07 o 
  22   4  -2        8.86        7.32     10.88 o 
  23   4  -2       21.71       18.24     11.53 o 
   0   5  -2      436.63      373.41     10.83 o 
   1   5  -2      237.80      243.15      5.81 o 
   2   5  -2       79.12       77.12      4.71 o 
   3   5  -2     1327.50     1205.72     10.37 o 
   4   5  -2     2770.80     2686.71     17.99 o 
   5   5  -2      721.42      904.40     10.92 o 
   6   5  -2       13.84        8.68      2.85 o 
   7   5  -2     2224.85     1879.13     17.64 o 
   8   5  -2       26.38       27.62      4.34 o 
   9   5  -2      146.41      140.80      4.67 o 
  10   5  -2       76.66       65.17      5.72 o 
  11   5  -2      671.43      616.65     14.27 o 
  12   5  -2       45.38       51.56      7.00 o 
  13   5  -2      339.71      319.03     11.67 o 
  14   5  -2      545.21      526.20     11.73 o 
  15   5  -2      294.49      272.67     12.13 o 
  16   5  -2      109.63      112.89      8.57 o 
  17   5  -2      259.44      293.30     12.75 o 
  18   5  -2       96.21      100.48      9.03 o 
  19   5  -2       11.18       12.20      6.71 o 
  20   5  -2        9.94        5.47     10.28 o 
  21   5  -2      201.10      216.12     15.07 o 
  22   5  -2       16.15       14.34     10.94 o 
   0   6  -2     1177.86     1237.79     19.91 o 
   1   6  -2      128.97      143.90      5.03 o 
   2   6  -2      482.77      458.59     10.02 o 
   3   6  -2     1114.98      952.06     11.76 o 
   4   6  -2     1276.29     1164.71     13.10 o 
   5   6  -2      154.31      146.59      6.48 o 
   6   6  -2      883.07     1227.88     12.36 o 
   7   6  -2      319.62      304.97     13.01 o 
   8   6  -2      397.39      375.89     11.89 o 
   9   6  -2       12.05       13.23      5.39 o 
  10   6  -2      245.30      226.25     11.81 o 
  11   6  -2      383.59      376.51     10.92 o 
  12   6  -2       47.40       48.59      5.51 o 
  13   6  -2       17.42       14.68      6.46 o 
  14   6  -2      182.25      179.88     10.34 o 
  15   6  -2       24.84       22.54      5.53 o 
  16   6  -2        8.67        6.66      5.07 o 
  17   6  -2      283.90      296.83     12.99 o 
  18   6  -2      158.89      154.45     12.31 o 
  19   6  -2       49.74       49.12     10.88 o 
  20   6  -2       79.26       81.67     14.13 o 
  21   6  -2       19.97       23.57     14.33 o 
   0   7  -2      876.15     1175.88     17.25 o 
   1   7  -2      898.33     1226.60     10.82 o 
   2   7  -2      256.71      259.17      7.87 o 
   3   7  -2      232.37      255.14      7.65 o 
   4   7  -2       42.83       45.28      3.83 o 
   5   7  -2      165.89      154.86      8.59 o 
   6   7  -2      135.11      157.14      8.65 o 
   7   7  -2     1360.91     1294.93     18.34 o 
   8   7  -2      430.74      417.24     13.16 o 
   9   7  -2       77.20       70.92      5.89 o 
  10   7  -2       19.68       17.78      5.64 o 
  11   7  -2      254.06      285.39     10.94 o 
  12   7  -2       28.84       27.29      5.98 o 
  13   7  -2      156.40      166.13     12.89 o 
  14   7  -2      180.42      166.60     13.23 o 
  15   7  -2       84.94       76.68      7.99 o 
  16   7  -2      183.69      183.02      8.00 o 
  17   7  -2       43.34       48.30     16.60 o 
  18   7  -2      107.66      108.92     10.68 o 
  19   7  -2       41.45       42.95     11.25 o 
  20   7  -2       84.95       75.67     15.32 o 
  21   7  -2       17.72       13.84     10.66 o 
   0   8  -2      286.44      305.68     11.00 o 
   1   8  -2      295.09      316.34      7.31 o 
   2   8  -2      222.76      237.57      9.24 o 
   3   8  -2      371.42      336.19     11.73 o 
   4   8  -2      205.85      214.20     10.82 o 
   5   8  -2      502.95      450.37     12.87 o 
   6   8  -2      471.48      432.07     13.37 o 
   7   8  -2      729.80      699.46     15.11 o 
   8   8  -2      414.14      399.50     12.77 o 
   9   8  -2      298.69      277.68     13.75 o 
  10   8  -2      247.34      258.66     10.61 o 
  11   8  -2       75.46       93.79     11.88 o 
  12   8  -2      275.50      294.22     13.12 o 
  13   8  -2        3.89        1.40      6.55 o 
  14   8  -2      589.56      576.03     15.24 o 
  15   8  -2       92.95       82.23      8.89 o 
  16   8  -2       28.68       25.40      6.93 o 
  17   8  -2       34.84       32.67      8.28 o 
  18   8  -2       76.93      103.76     17.80 o 
  19   8  -2       23.16       24.40     12.86 o 
  20   8  -2       21.26       21.92     14.33 o 
   0   9  -2      319.50      298.15     13.96 o 
   1   9  -2      106.87      146.04      8.34 o 
   2   9  -2      282.13      268.84     12.64 o 
   3   9  -2     1394.26     1676.44     21.54 o 
   4   9  -2      112.19      104.83     12.69 o 
   5   9  -2      344.76      310.14     13.73 o 
   6   9  -2       40.05       34.44      7.40 o 
   7   9  -2      811.14     1106.99     18.34 o 
   8   9  -2      422.10      372.84     14.95 o 
   9   9  -2       32.97       33.47      5.90 o 
  10   9  -2      178.95      172.23     13.59 o 
  11   9  -2      129.98      168.72     10.27 o 
  12   9  -2      434.72      441.99     14.58 o 
  13   9  -2      192.40      215.24     11.39 o 
  14   9  -2      143.99      146.59     12.62 o 
  15   9  -2       82.96       70.16      8.51 o 
  16   9  -2        2.81        1.52      6.75 o 
  17   9  -2        6.27        9.18      9.49 o 
  18   9  -2       61.90       55.92      7.84 o 
   0  10  -2     1833.99     2124.24     54.38 o 
   1  10  -2      240.90      238.60     13.44 o 
   2  10  -2      484.31      424.89     18.59 o 
   3  10  -2     1208.96     1324.61     24.33 o 
   4  10  -2      190.55      195.01     13.90 o 
   5  10  -2      372.09      345.49     13.40 o 
   6  10  -2      238.34      252.55     15.58 o 
   7  10  -2      495.20      445.21     15.73 o 
   8  10  -2      395.16      357.17     15.26 o 
   9  10  -2       89.34       94.37      9.46 o 
  10  10  -2      100.01       86.01      9.99 o 
  11  10  -2       45.73       44.45      7.51 o 
  12  10  -2       49.30       45.49      7.71 o 
  13  10  -2       69.01       60.32      7.98 o 
  14  10  -2       17.37       13.70      6.69 o 
  15  10  -2        0.02       -1.86      7.22 o 
  16  10  -2       20.17       19.43      7.64 o 
  17  10  -2       23.82       25.02     10.02 o 
   0  11  -2      833.42     1137.79     45.07 o 
   1  11  -2       29.35       25.84     11.83 o 
   2  11  -2        2.20       -1.24      7.25 o 
   3  11  -2      191.93      208.21     18.69 o 
   4  11  -2      134.29      109.38     11.23 o 
   5  11  -2       76.35      113.58     16.55 o 
   6  11  -2       45.53       43.68      7.92 o 
   7  11  -2       76.97       65.13      8.44 o 
   8  11  -2      129.40      171.82     12.99 o 
   9  11  -2       40.20       34.12      7.82 o 
  10  11  -2      175.31      156.28      9.34 o 
  11  11  -2       74.79       91.66     11.16 o 
  12  11  -2      181.84      180.91     10.95 o 
  13  11  -2       52.94       58.42      9.59 o 
  14  11  -2        0.79        0.10      7.78 o 
  15  11  -2       25.65       23.52      8.09 o 
   0  12  -2       90.33      126.12     23.36 o 
   1  12  -2       14.86       11.88      9.83 o 
   2  12  -2       36.81       36.80     11.16 o 
   3  12  -2       15.87       15.14     10.15 o 
   4  12  -2       11.39       10.54     11.25 o 
   5  12  -2       16.53       13.85     10.66 o 
   6  12  -2       31.28       23.98     11.69 o 
   7  12  -2      116.71      112.27     10.02 o 
   8  12  -2        9.88        6.33      8.57 o 
   9  12  -2       18.55       19.95      7.79 o 
  10  12  -2       75.77       69.25      7.96 o 
  11  12  -2        0.90        1.70      7.58 o 
  12  12  -2       18.50       18.46      8.71 o 
   0  13  -2       36.96       24.19     17.78 o 
   1  13  -2       16.78       12.68     10.92 o 
   2  13  -2        0.55        1.86     11.83 o 
   3  13  -2       12.99       10.54     12.35 o 
   4  13  -2        6.43        6.20     10.15 o 
   5  13  -2       93.30       84.77     12.72 o 
   6  13  -2       23.31       18.61     11.16 o 
   7  13  -2       22.92       24.81     13.54 o 
   8  13  -2        7.63        2.48      9.83 o 
   9  13  -2       42.40       38.46     11.22 o 
   0  14  -2       22.12       20.68     22.54 o 
   1  14  -2        3.42        1.95     11.83 o 
   2  14  -2        8.62        6.92     13.10 o 
   3  14  -2       32.58       24.60     14.03 o 
   4  14  -2       10.38        9.66     12.62 o 
   2   0  -1     9885.60    11890.89     38.87 o 
   4   0  -1    15818.86    13217.53   3213.65 o 
   6   0  -1    42545.24    35628.50   2628.73 o 
   8   0  -1     3305.78     2789.92    293.64 o 
  10   0  -1      500.24      442.71    251.55 o 
  12   0  -1      264.75      234.50      5.00 o 
  14   0  -1       22.54       19.44      4.90 o 
  16   0  -1      136.76      123.07      9.77 o 
  18   0  -1      146.56      152.94      5.90 o 
  20   0  -1      142.11      149.86      9.28 o 
   1   1  -1     9638.97     8077.41     17.47 o 
   2   1  -1     4126.36     4082.77     11.22 o 
   3   1  -1     1993.13     1937.64      7.26 o 
   4   1  -1    49474.23    47157.72     51.78 o 
   5   1  -1     4198.38     3993.97     18.30 o 
   6   1  -1     6431.80     5447.77    106.31 o 
   7   1  -1    12956.46    14083.21     36.24 o 
   8   1  -1     1565.50     1400.94    119.02 o 
   9   1  -1      212.60      212.29      4.70 o 
  10   1  -1     1331.00     1356.99     38.78 o 
  11   1  -1     1759.47     1938.36     12.03 o 
  12   1  -1     3076.49     3265.84     19.85 o 
  13   1  -1      327.19      291.63      7.75 o 
  14   1  -1      221.29      220.20      3.73 o 
  15   1  -1      137.01      151.55      6.02 o 
  16   1  -1      249.92      240.05      8.66 o 
  17   1  -1       12.95       14.06      4.19 o 
  18   1  -1       65.78       71.25      3.71 o 
  19   1  -1       14.33       15.33      5.19 o 
  20   1  -1       12.88       11.01      7.26 o 
  21   1  -1        2.53        0.83      7.00 o 
  22   1  -1      124.87      119.24      9.33 o 
  23   1  -1       41.00       40.94     14.06 o 
  24   1  -1        5.37        8.27     12.41 o 
   1   2  -1    10745.91    14505.34     23.23 o 
   2   2  -1      565.10      504.28      5.71 o 
   3   2  -1      421.64      372.64      5.53 o 
   4   2  -1     6962.66     6041.46     20.35 o 
   5   2  -1     1792.62     1740.63      7.78 o 
   6   2  -1     2258.38     2325.18      9.28 o 
   7   2  -1      133.92      126.28      1.31 o 
   8   2  -1     1104.58     1009.21      6.96 o 
   9   2  -1      617.46      588.15     35.79 o 
  10   2  -1     3989.30     3602.69     17.76 o 
  11   2  -1     1418.39     1463.50     76.30 o 
  12   2  -1     3095.77     2794.35     19.80 o 
  13   2  -1      195.80      204.48      6.15 o 
  14   2  -1     1556.66     1460.89     10.61 o 
  15   2  -1       44.27       39.70      4.08 o 
  16   2  -1      831.79      757.56     10.92 o 
  17   2  -1      613.11      607.66     10.32 o 
  18   2  -1       76.40       72.31      5.44 o 
  19   2  -1       39.35       37.15      7.74 o 
  20   2  -1       12.98       11.68      8.64 o 
  21   2  -1       36.77       37.75     10.48 o 
  22   2  -1       31.50       31.84     10.05 o 
  23   2  -1       24.80       22.06     10.07 o 
  24   2  -1        5.79        6.11     11.91 o 
   1   3  -1      996.11      820.21      7.43 o 
   2   3  -1      350.76      334.12      5.47 o 
   3   3  -1      458.18      412.07      6.15 o 
   4   3  -1     5751.60     5182.78     19.67 o 
   5   3  -1     1285.90     1720.03      9.35 o 
   6   3  -1      899.40      807.90     10.79 o 
   7   3  -1      111.89      100.19      3.45 o 
   8   3  -1      220.78      213.45      7.80 o 
   9   3  -1     3427.08     3206.43     16.05 o 
  10   3  -1      909.13     1263.80    111.81 o 
  11   3  -1      883.37      838.66      8.04 o 
  12   3  -1      129.57      128.40      4.71 o 
  13   3  -1       33.19       30.16      3.49 o 
  14   3  -1      443.89      468.52      6.03 o 
  15   3  -1      134.36      137.95      6.95 o 
  16   3  -1      144.07      179.88      8.71 o 
  17   3  -1      232.05      245.22      6.84 o 
  18   3  -1       65.43       67.22      8.63 o 
  19   3  -1       35.84       31.86      9.69 o 
  20   3  -1       83.66       82.39      9.36 o 
  21   3  -1      100.09       93.18     10.07 o 
  22   3  -1      111.11      112.89     12.31 o 
  23   3  -1       92.63      104.45     15.07 o 
   1   4  -1     1893.54     1616.14     12.07 o 
   2   4  -1     1277.72     1276.91      9.57 o 
   3   4  -1     2136.02     1959.35     14.23 o 
   4   4  -1     1123.39     1289.91      9.61 o 
   5   4  -1     2028.90     1831.93     14.48 o 
   6   4  -1      166.75      193.25      7.13 o 
   7   4  -1      752.94      729.36     34.88 o 
   8   4  -1      420.60      420.75      7.26 o 
   9   4  -1      646.57      595.73     20.67 o 
  10   4  -1      220.98      210.01      8.58 o 
  11   4  -1      122.49      108.76      3.52 o 
  12   4  -1      579.67      562.18     11.95 o 
  13   4  -1      783.05      762.62     13.43 o 
  14   4  -1      277.32      303.98     16.00 o 
  15   4  -1      129.90      135.84      9.85 o 
  16   4  -1       15.78       11.40      5.51 o 
  17   4  -1      324.38      309.93     12.58 o 
  18   4  -1      314.69      327.14     17.78 o 
  19   4  -1      215.69      252.66     14.81 o 
  20   4  -1       20.58       22.10      9.09 o 
  21   4  -1       59.73       59.34     11.83 o 
  22   4  -1       28.25       31.36     11.53 o 
  23   4  -1       60.91       53.76     15.35 o 
   1   5  -1     1774.10     1752.12     12.17 o 
   2   5  -1      513.85      469.99     18.59 o 
   3   5  -1      801.60     1120.22      9.91 o 
   4   5  -1      446.94      394.84      8.62 o 
   5   5  -1     1558.80     1502.67     16.20 o 
   6   5  -1     1184.59     1482.67     14.98 o 
   7   5  -1     1759.29     1843.14     20.57 o 
   8   5  -1      845.07      982.44    123.32 o 
   9   5  -1      411.64      365.34     10.76 o 
  10   5  -1       56.53       53.76      4.82 o 
  11   5  -1       16.68       29.91      6.79 o 
  12   5  -1        8.62        6.20      3.20 o 
  13   5  -1      641.07      635.09     12.04 o 
  14   5  -1      249.20      288.43      8.43 o 
  15   5  -1      287.63      282.31     12.07 o 
  16   5  -1      114.35      112.06      7.05 o 
  17   5  -1      374.79      430.26     10.27 o 
  18   5  -1       64.40       66.37      8.75 o 
  19   5  -1      166.20      185.26     16.22 o 
  20   5  -1       58.84       65.83      9.88 o 
  21   5  -1       54.54       55.82     14.35 o 
  22   5  -1       15.83       15.49     10.66 o 
   1   6  -1      460.68      416.83      7.45 o 
   2   6  -1     3108.69     3082.19     18.65 o 
   3   6  -1      240.80      197.66      6.89 o 
   4   6  -1     5503.59     5456.29     27.64 o 
   5   6  -1      471.91      465.77     10.75 o 
   6   6  -1      804.59      790.95     14.27 o 
   7   6  -1       39.04       61.41      6.92 o 
   8   6  -1      147.82      191.67      7.15 o 
   9   6  -1      212.18      199.73      8.01 o 
  10   6  -1       91.36       85.18      6.17 o 
  11   6  -1      306.41      325.11     11.15 o 
  12   6  -1       24.72       24.46      4.21 o 
  13   6  -1        7.88        6.23      3.84 o 
  14   6  -1      112.57      112.96      8.33 o 
  15   6  -1      404.54      414.47     14.57 o 
  16   6  -1       92.29       82.70      7.87 o 
  17   6  -1      116.38      114.96     10.25 o 
  18   6  -1      185.69      225.16     11.94 o 
  19   6  -1      293.05      308.90     20.49 o 
  20   6  -1       10.65       12.34     11.53 o 
  21   6  -1       93.76       92.68     10.94 o 
  22   6  -1       16.72       17.16     12.57 o 
   1   7  -1      385.11      361.41      8.05 o 
   2   7  -1     1232.02     1544.85     12.10 o 
   3   7  -1        0.45        0.59      2.90 o 
   4   7  -1       21.27       13.87      2.80 o 
   5   7  -1      551.24      493.33     13.20 o 
   6   7  -1      139.92      168.15     10.56 o 
   7   7  -1       61.78       58.87      4.40 o 
   8   7  -1        5.25        4.14      6.07 o 
   9   7  -1      309.14      289.46      8.28 o 
  10   7  -1      183.68      225.47      8.73 o 
  11   7  -1      127.40      125.92      9.28 o 
  12   7  -1       25.34       25.43      5.74 o 
  13   7  -1       35.23       30.03      6.17 o 
  14   7  -1       45.16       35.67      4.24 o 
  15   7  -1      352.35      354.59     15.28 o 
  16   7  -1       94.28      111.03      9.77 o 
  17   7  -1       15.50       15.07      6.92 o 
  18   7  -1       77.82       95.93     21.71 o 
  19   7  -1       17.03       14.89     11.51 o 
  20   7  -1       54.32       59.31     11.16 o 
  21   7  -1       25.39       24.76     12.87 o 
   1   8  -1      436.17      432.46      8.98 o 
   2   8  -1      142.21      142.40      8.22 o 
   3   8  -1      306.15      277.68     10.67 o 
   4   8  -1     1031.83      924.25     17.11 o 
   5   8  -1       69.79       67.20      6.49 o 
   6   8  -1     1670.57     1772.67     21.67 o 
   7   8  -1       69.59       59.55      6.07 o 
   8   8  -1       85.82       87.25      5.04 o 
   9   8  -1      375.54      372.07     13.40 o 
  10   8  -1      348.19      351.00     13.65 o 
  11   8  -1      483.16      477.96     11.45 o 
  12   8  -1      566.24      530.13     14.76 o 
  13   8  -1      111.32      153.83     12.41 o 
  14   8  -1       80.92       77.74      7.81 o 
  15   8  -1       32.95       31.12      6.01 o 
  16   8  -1      192.52      206.97     10.95 o 
  17   8  -1       86.74       94.02      7.19 o 
  18   8  -1        9.66        6.41     12.28 o 
  19   8  -1       28.27       26.79     12.03 o 
  20   8  -1       73.30       74.31     14.56 o 
   1   9  -1     2980.90     3095.87     26.12 o 
   2   9  -1      141.69      137.08     10.55 o 
   3   9  -1      338.05      342.49     10.96 o 
   4   9  -1     1031.88     1081.55     18.86 o 
   5   9  -1      789.63      711.04     15.99 o 
   6   9  -1      134.45      160.33     10.03 o 
   7   9  -1       36.94       38.46      7.27 o 
   8   9  -1       97.82       93.45      7.47 o 
   9   9  -1      102.61      119.30      9.74 o 
  10   9  -1       60.29       49.64      7.63 o 
  11   9  -1       38.47       32.36      6.63 o 
  12   9  -1       33.80       33.87      6.75 o 
  13   9  -1      191.98      212.13     12.50 o 
  14   9  -1      140.41      172.85     11.26 o 
  15   9  -1       42.44       49.05      9.59 o 
  16   9  -1        9.33        5.87      6.43 o 
  17   9  -1      205.75      210.80     12.00 o 
  18   9  -1       62.01       55.82     12.86 o 
   1  10  -1      684.50      631.55     26.60 o 
   2  10  -1      211.39      197.87     13.25 o 
   3  10  -1      231.01      213.58     12.45 o 
   4  10  -1      659.33      622.76     15.16 o 
   5  10  -1      154.58      172.11     12.07 o 
   6  10  -1      352.33      338.52     12.97 o 
   7  10  -1      863.28     1169.79     19.24 o 
   8  10  -1       99.44      100.69      8.14 o 
   9  10  -1       22.24       15.91      6.00 o 
  10  10  -1      197.57      220.68     13.64 o 
  11  10  -1      111.90      108.28      8.98 o 
  12  10  -1       11.42       12.73      6.56 o 
  13  10  -1       28.98       29.98      7.98 o 
  14  10  -1       23.39       27.91      7.31 o 
  15  10  -1        5.83        2.91      6.83 o 
  16  10  -1        7.25        6.20      7.24 o 
  17  10  -1       13.92       15.32      9.57 o 
   1  11  -1      144.26      178.84     16.74 o 
   2  11  -1       27.84       22.74     10.92 o 
   3  11  -1      219.18      204.90     17.54 o 
   4  11  -1     1145.90     1567.12     35.11 o 
   5  11  -1       16.48       11.58      9.14 o 
   6  11  -1      100.38       84.77     10.53 o 
   7  11  -1       83.25       90.08     12.24 o 
   8  11  -1       46.70       40.58      8.29 o 
   9  11  -1       89.72       95.94      7.19 o 
  10  11  -1       27.14       26.66      7.14 o 
  11  11  -1       24.34       20.88      7.74 o 
  12  11  -1      122.05      155.28     10.55 o 
  13  11  -1       16.84       19.07      7.52 o 
  14  11  -1        2.21        3.82      7.74 o 
  15  11  -1       19.80       21.87      7.31 o 
   1  12  -1       13.76       10.13     10.15 o 
   2  12  -1       21.10       10.34      9.30 o 
   3  12  -1       59.20       57.07     14.77 o 
   4  12  -1       14.46       17.57     12.13 o 
   5  12  -1       26.10       16.75     12.13 o 
   6  12  -1       45.88       74.43     15.07 o 
   7  12  -1        0.83        1.07      7.79 o 
   8  12  -1       47.24       46.83     11.05 o 
   9  12  -1        6.27        5.02      6.92 o 
  10  12  -1        4.90        2.35      6.90 o 
  11  12  -1        6.97        5.18      7.87 o 
  12  12  -1       15.40       16.84      7.54 o 
  13  12  -1       27.26       27.50      8.23 o 
   1  13  -1       35.50       26.31     11.51 o 
   2  13  -1       98.16       82.50     17.83 o 
   3  13  -1        9.08        8.13     11.03 o 
   4  13  -1        8.11        4.55     11.51 o 
   5  13  -1       11.27        8.06     10.66 o 
   6  13  -1       13.64       14.90     10.05 o 
   7  13  -1        0.17       -1.86      9.48 o 
   8  13  -1       15.28       11.51     10.78 o 
   9  13  -1        5.20        5.58     11.32 o 
   1  14  -1       58.56       47.75     12.72 o 
   2  14  -1        6.44        6.27     11.83 o 
   3  14  -1       15.58        8.77     11.83 o 
   4  14  -1        6.41        5.31     11.32 o 
   2   0   0    11488.58    10591.00     31.84 o 
   4   0   0     1480.13     1267.09    155.79 o 
   6   0   0    26935.46    27003.09     87.87 o 
   8   0   0       16.66       16.64      1.85 o 
  10   0   0        0.04       -0.95      2.94 o 
  12   0   0      999.42     1085.37     18.02 o 
  14   0   0      273.22      234.26      9.33 o 
  16   0   0      116.63       99.06      7.60 o 
  18   0   0        0.29       -1.96      6.50 o 
  20   0   0       62.85       61.82      9.45 o 
  22   0   0      162.61      150.52     17.78 o 
   0   1   0   113024.47   125721.44    326.27 o 
   1   1   0     1728.86     1726.57      9.58 o 
   2   1   0     3600.81     3568.45     15.59 o 
   3   1   0     8034.18     6679.93     15.95 o 
   4   1   0     1896.75     1883.94      7.64 o 
   5   1   0    42224.13    39879.64     59.19 o 
   6   1   0     1976.99     1825.59      8.15 o 
   7   1   0     7930.00     8748.58    956.77 o 
   8   1   0     1003.37      904.87      7.44 o 
   9   1   0        8.09        6.75      2.05 o 
  10   1   0     7256.24     6650.59     22.01 o 
  11   1   0     2777.02     2533.89     15.88 o 
  12   1   0        4.77        6.82      3.41 o 
  13   1   0      169.77      156.52      3.85 o 
  14   1   0       30.65       25.36      2.95 o 
  15   1   0      472.02      428.82      8.26 o 
  16   1   0       70.47       59.58      4.93 o 
  17   1   0      111.53      107.51      4.78 o 
  18   1   0       35.49       35.80      6.23 o 
  19   1   0       26.82       20.26      6.36 o 
  20   1   0       15.77       14.47      7.85 o 
  21   1   0      457.51      451.63     15.83 o 
  22   1   0       94.71       87.29      8.32 o 
  23   1   0        8.68        9.10      8.95 o 
  24   1   0        3.18        1.24     10.13 o 
   0   2   0    55363.83    49061.31     90.58 o 
   1   2   0     1918.40     1866.62      9.20 o 
   2   2   0        0.40       -0.81      1.63 o 
   3   2   0      836.60      898.06     83.56 o 
   4   2   0     1422.25     1355.49    116.97 o 
   5   2   0      439.88      428.40      5.14 o 
   6   2   0      126.77      106.49      1.76 o 
   7   2   0     2053.02     1883.17     10.06 o 
   8   2   0     5265.26     4651.13     17.94 o 
   9   2   0      475.29      478.59      5.68 o 
  10   2   0     7510.37     7027.19     22.41 o 
  11   2   0        8.42        6.49      2.88 o 
  12   2   0       83.47       88.78      3.00 o 
  13   2   0     3396.23     3060.88     18.20 o 
  14   2   0      486.63      438.53      8.09 o 
  15   2   0      137.62      140.18      4.20 o 
  16   2   0      297.28      317.79      6.94 o 
  17   2   0        3.44        0.90      3.90 o 
  18   2   0      280.11      270.66     10.29 o 
  19   2   0        9.64       10.09      7.76 o 
  20   2   0       11.80        6.39      8.44 o 
  21   2   0      444.28      437.09     21.16 o 
  22   2   0       38.18       31.63     11.22 o 
  23   2   0        0.98        1.24     10.97 o 
  24   2   0        4.38        3.72      9.28 o 
   0   3   0    19371.50    16891.23     41.64 o 
   1   3   0        6.71        6.00      1.53 o 
   2   3   0      471.33      414.10      5.15 o 
   3   3   0      215.39      233.84      7.26 o 
   4   3   0       42.56       36.62      2.60 o 
   5   3   0        3.37        1.25      1.96 o 
   6   3   0      762.13     1228.70      8.85 o 
   7   3   0        5.86       -0.86      1.72 o 
   8   3   0     8623.78     7663.89     22.42 o 
   9   3   0        0.28       40.38      4.25 o 
  10   3   0      131.13      129.40      8.58 o 
  11   3   0       14.43        4.14      4.28 o 
  12   3   0      490.46      469.46      7.14 o 
  13   3   0      183.50      187.36      8.42 o 
  14   3   0       68.60       55.57      5.22 o 
  15   3   0      966.08      920.98     11.35 o 
  16   3   0        0.01        0.73      5.32 o 
  17   3   0        1.83       -0.81      4.98 o 
  18   3   0      312.67      335.82      9.45 o 
  19   3   0        3.15        2.17      9.36 o 
  20   3   0      138.98      144.32     11.16 o 
  21   3   0       39.56       39.49     16.10 o 
  22   3   0        2.52        2.73     11.03 o 
  23   3   0        9.39        6.31     11.55 o 
   0   4   0     3206.12     3139.47     19.48 o 
   1   4   0     1324.17     1635.25      9.64 o 
   2   4   0        2.12        1.03      1.76 o 
   3   4   0       37.62       49.83      5.51 o 
   4   4   0     1583.66     1699.04     16.01 o 
   5   4   0     4079.48     4009.98     24.28 o 
   6   4   0     1550.02     1839.32     15.69 o 
   7   4   0      175.95      151.82     21.26 o 
   8   4   0      299.25      259.33      5.16 o 
   9   4   0      565.64      525.99      6.08 o 
  10   4   0      242.02      228.26      4.21 o 
  11   4   0      730.48      729.69      7.37 o 
  12   4   0      278.21      276.75      7.54 o 
  13   4   0       66.79       66.16      5.43 o 
  14   4   0       35.79       45.69      9.64 o 
  15   4   0       49.08       61.17      5.34 o 
  16   4   0       62.27       63.47      7.09 o 
  17   4   0       52.46       62.10     12.44 o 
  18   4   0       43.77       47.62      6.26 o 
  19   4   0       32.98       29.36      8.46 o 
  20   4   0        8.46        8.37     10.38 o 
  21   4   0      372.44      426.64     18.41 o 
  22   4   0        7.77        6.38      9.88 o 
  23   4   0       12.92        7.07     12.50 o 
   0   5   0     4238.91     3830.50     26.14 o 
   1   5   0      514.43      474.30      6.54 o 
   2   5   0        5.27        6.31      2.03 o 
   3   5   0      462.76      418.27      8.07 o 
   4   5   0      881.31      750.74     11.10 o 
   5   5   0     8142.80    11782.90     40.47 o 
   6   5   0        5.06        9.45      3.53 o 
   7   5   0      318.74      303.46     11.63 o 
   8   5   0      995.21     1269.91    116.03 o 
   9   5   0      342.27      251.50     24.81 o 
  10   5   0      104.04      112.31      3.62 o 
  11   5   0       39.63       32.05      9.42 o 
  12   5   0       38.13       29.77      5.26 o 
  13   5   0       23.01       15.71      5.52 o 
  14   5   0      553.49      578.19     12.53 o 
  15   5   0      389.39      420.89      9.29 o 
  16   5   0       21.09       17.18      5.21 o 
  17   5   0      111.83      109.49      7.97 o 
  18   5   0       95.28      105.38      7.53 o 
  19   5   0       45.94       51.16     10.15 o 
  20   5   0       17.82       13.66     11.22 o 
  21   5   0       60.49       57.89     12.03 o 
  22   5   0        3.41       -1.05     10.66 o 
   0   6   0     1239.86     1501.07     16.33 o 
   1   6   0       33.49       29.98      2.56 o 
   2   6   0     2037.48     2146.15     13.81 o 
   3   6   0     2313.44     2195.85     15.95 o 
   4   6   0      372.56      394.91      9.74 o 
   5   6   0     2257.86     2201.54     21.29 o 
   6   6   0       13.22       11.88      4.51 o 
   7   6   0      258.66      257.41      7.50 o 
   8   6   0       58.46       89.73      7.47 o 
   9   6   0      285.39      276.02      9.54 o 
  10   6   0     1458.58     1388.66     89.49 o 
  11   6   0      115.50      104.83      9.40 o 
  12   6   0       88.50       88.29      7.98 o 
  13   6   0       49.88       56.88     10.09 o 
  14   6   0        6.22        2.11      5.16 o 
  15   6   0       11.15       29.69     14.27 o 
  16   6   0        9.48        7.86      7.72 o 
  17   6   0        1.38        1.22      7.95 o 
  18   6   0        7.48       11.16     11.71 o 
  19   6   0       44.82       47.97     11.83 o 
  20   6   0      132.36      139.36     14.54 o 
  21   6   0        4.12        7.03     11.51 o 
  22   6   0       10.28        9.19     11.91 o 
   0   7   0     5798.71     5555.35     35.77 o 
   1   7   0       58.79       96.97      4.99 o 
   2   7   0      157.18      177.81      5.90 o 
   3   7   0      818.14      856.39      9.69 o 
   4   7   0       14.43       13.03      4.58 o 
   5   7   0        4.97        7.12      3.41 o 
   6   7   0       11.44        4.96      5.32 o 
   7   7   0      201.42      198.81      6.99 o 
   8   7   0       21.93       19.64      4.62 o 
   9   7   0      165.33      157.73      7.08 o 
  10   7   0       49.14       58.49      4.32 o 
  11   7   0       86.45       72.35      7.40 o 
  12   7   0        2.17       -1.15      4.23 o 
  13   7   0      279.41      283.05     10.51 o 
  14   7   0      177.28      187.12      8.82 o 
  15   7   0      251.41      234.94      7.15 o 
  16   7   0      706.00      710.01     16.65 o 
  17   7   0      108.32      116.20      9.05 o 
  18   7   0      133.86      116.47     11.21 o 
  19   7   0        0.84       -0.41     10.42 o 
  20   7   0        2.75        0.51     10.28 o 
  21   7   0      126.11      117.85     10.88 o 
   0   8   0      592.08      567.80     11.82 o 
   1   8   0        0.96       -1.50      2.99 o 
   2   8   0      709.83      956.61     84.03 o 
   3   8   0       25.26       19.78      4.28 o 
   4   8   0      180.27      203.35      8.46 o 
   5   8   0       11.65       10.64      4.49 o 
   6   8   0      924.75      834.06     18.00 o 
   7   8   0      287.02      268.17     13.03 o 
   8   8   0      961.18     1099.75    102.99 o 
   9   8   0        1.96        4.74      6.24 o 
  10   8   0       80.12       74.02      6.28 o 
  11   8   0      172.26      151.47      8.36 o 
  12   8   0       12.43       12.89      5.78 o 
  13   8   0      267.62      225.96     22.84 o 
  14   8   0      513.23      504.95     15.90 o 
  15   8   0      273.11      293.26      8.59 o 
  16   8   0      165.23      178.02     11.14 o 
  17   8   0        0.05       -1.24      9.43 o 
  18   8   0        1.77       -1.17      8.35 o 
  19   8   0        0.30        1.14     11.55 o 
  20   8   0        0.80       -1.55     12.13 o 
   0   9   0     3936.84     3635.72     40.43 o 
   1   9   0        7.31        3.81      5.04 o 
   2   9   0       12.70        5.78      5.04 o 
   3   9   0     1796.83     1610.86     24.38 o 
   4   9   0       17.81       18.61      6.25 o 
   5   9   0     1150.99     1349.61     20.84 o 
   6   9   0       37.32       47.76      7.40 o 
   7   9   0       46.06       46.53      5.26 o 
   8   9   0     1578.84     1603.87     24.41 o 
   9   9   0      269.00      295.46     11.47 o 
  10   9   0       10.04       11.25      5.52 o 
  11   9   0      285.12      288.64     14.85 o 
  12   9   0       25.32       36.05      6.27 o 
  13   9   0      495.11      498.24     15.38 o 
  14   9   0      432.35      371.45     13.46 o 
  15   9   0        1.24        3.14      6.67 o 
  16   9   0      130.10      132.53      8.18 o 
  17   9   0        9.51        6.40      8.57 o 
  18   9   0        8.09        4.94     10.39 o 
   0  10   0     2268.92     2008.87     59.75 o 
   1  10   0       29.42       17.57     12.13 o 
   2  10   0      233.41      197.87     21.93 o 
   3  10   0      457.24      452.18     18.15 o 
   4  10   0      313.14      330.61     13.87 o 
   5  10   0      272.06      279.54     12.84 o 
   6  10   0      538.52      641.02     92.24 o 
   7  10   0      217.69      217.40     15.39 o 
   8  10   0      402.87      382.50     15.35 o 
   9  10   0      265.73      239.16     13.10 o 
  10  10   0        0.03        1.50      6.61 o 
  11  10   0       50.96       48.03      6.98 o 
  12  10   0        0.00       -1.60      6.64 o 
  13  10   0       30.60       23.98      7.67 o 
  14  10   0       11.47       14.27      7.26 o 
  15  10   0        3.02        0.62      5.81 o 
  16  10   0       16.27       11.09      9.24 o 
  17  10   0        1.14        0.31      9.50 o 
   0  11   0      183.57      154.66     35.77 o 
   1  11   0       32.31       32.05     10.66 o 
   2  11   0        2.18       -1.24      7.85 o 
   3  11   0       16.66       12.20     11.25 o 
   4  11   0        2.24        2.23     10.15 o 
   5  11   0       12.94        9.10      7.86 o 
   6  11   0       22.30       12.53      6.59 o 
   7  11   0       10.85       13.30      8.83 o 
   8  11   0       34.99       58.17     14.62 o 
   9  11   0        0.66       -1.65      6.40 o 
  10  11   0       14.83       15.27      7.19 o 
  11  11   0       15.68       14.37      7.60 o 
  12  11   0       29.05       30.94      7.11 o 
  13  11   0       29.37       25.22      8.39 o 
  14  11   0       40.06       43.95      8.03 o 
  15  11   0      172.21      178.54      9.17 o 
   0  12   0      135.65      142.46     28.74 o 
   1  12   0       23.62       19.64     12.35 o 
   2  12   0        1.54       -0.41     10.42 o 
   3  12   0       18.11       15.30      8.77 o 
   4  12   0       78.22       54.89     13.74 o 
   5  12   0       27.76       23.67     10.66 o 
   6  12   0       36.55       22.95     12.57 o 
   7  12   0       19.05       17.99     11.55 o 
   8  12   0        6.72        4.68      7.24 o 
   9  12   0       86.38      106.81     16.17 o 
  10  12   0      129.71      155.48     11.06 o 
  11  12   0       78.36       74.21      9.50 o 
  12  12   0        1.85        0.03      7.54 o 
  13  12   0        9.70        9.12      7.84 o 
   0  13   0        0.08        1.45     16.33 o 
   1  13   0        7.86        3.93     11.53 o 
   2  13   0        9.20        6.62     10.66 o 
   3  13   0       13.79       16.75     11.83 o 
   4  13   0      126.31      148.55     17.51 o 
   5  13   0        6.88        6.88     11.83 o 
   6  13   0        0.45       -2.07     10.15 o 
   7  13   0        0.45       -2.07      9.48 o 
   8  13   0       23.78       22.92     10.66 o 
   9  13   0        3.47       -1.89      9.88 o 
  10  13   0       17.56       14.06     11.51 o 
   0  14   0       37.60       38.04     15.51 o 
   1  14   0        3.39        4.14     13.36 o 
   2  14   0       26.75       28.48     11.83 o 
   3  14   0        2.56       -1.24     10.66 o 
   4  14   0       10.99        7.34     11.55 o 
   4   0   1    15817.58    13215.94   1991.09 o 
   6   0   1    42542.99    35625.07    248.52 o 
   8   0   1     3304.49     2786.90     74.12 o 
  10   0   1      499.65      424.20     14.31 o 
  12   0   1      264.31      240.12      7.33 o 
  14   0   1       22.76       21.30      4.46 o 
  16   0   1      136.83      127.78      8.76 o 
  18   0   1      146.17      154.50      7.75 o 
  20   0   1      142.34      152.79     10.05 o 
   1   1   1     9640.77     8357.49     19.25 o 
   2   1   1     4126.88     3809.82     12.03 o 
   3   1   1     1994.93     1946.01     12.86 o 
   4   1   1    49474.81    44360.40     70.35 o 
   5   1   1     4201.04     4013.64     16.12 o 
   6   1   1     6429.38     5842.85     17.00 o 
   7   1   1    12959.87    13325.74     29.59 o 
   8   1   1     1565.11     1374.15      9.15 o 
   9   1   1      212.55      208.24      4.73 o 
  10   1   1     1331.75     1364.88      9.42 o 
  11   1   1     1758.72     1990.46     11.69 o 
  12   1   1     3076.36     3183.06     19.27 o 
  13   1   1      326.37      354.18      7.39 o 
  14   1   1      221.50      221.85      3.86 o 
  15   1   1      136.94      145.56      6.04 o 
  16   1   1      249.83      232.33      8.38 o 
  17   1   1       12.88       13.44      5.66 o 
  18   1   1       65.92       69.32      4.85 o 
  19   1   1       14.31       17.57      6.85 o 
  20   1   1       12.85       10.95      9.64 o 
  21   1   1        2.54        0.61      8.46 o 
  22   1   1      124.90      135.84     14.23 o 
  23   1   1       40.90       41.35      9.30 o 
  24   1   1        5.38        2.89     11.58 o 
   1   2   1    10742.93    12113.65     17.99 o 
   2   2   1      566.05      511.11      7.95 o 
   3   2   1      421.68      373.41      6.79 o 
   4   2   1     6961.75     6020.57     17.92 o 
   5   2   1     1791.42     2138.09     11.61 o 
   6   2   1     2259.00     2137.64     13.95 o 
   7   2   1      133.72      125.92      2.67 o 
   8   2   1     1104.85     1030.48      9.56 o 
   9   2   1      617.50      552.25     10.26 o 
  10   2   1     3989.69     3821.00     19.86 o 
  11   2   1     1417.99     1282.75     10.80 o 
  12   2   1     3096.62     2781.92     21.23 o 
  13   2   1      195.79      203.86      6.45 o 
  14   2   1     1556.47     1508.92     11.40 o 
  15   2   1       44.51       48.08      5.53 o 
  16   2   1      831.65      744.95     11.59 o 
  17   2   1      613.07      604.36     11.17 o 
  18   2   1       76.60       70.90      7.76 o 
  19   2   1       39.33       36.06      8.22 o 
  20   2   1       13.04       12.03      8.94 o 
  21   2   1       36.84       38.46     10.97 o 
  22   2   1       31.48       30.72      8.72 o 
  23   2   1       24.75       21.65     10.46 o 
  24   2   1        5.77       27.19     20.57 o 
   1   3   1      994.25     1433.01      7.00 o 
   2   3   1      351.78      346.94      4.04 o 
   3   3   1      457.78      370.57      7.74 o 
   4   3   1     5750.52     5570.43    130.79 o 
   5   3   1     1286.12     1257.71     12.05 o 
   6   3   1      900.15     1390.24     13.97 o 
   7   3   1      112.08      111.16      3.97 o 
   8   3   1      220.73      222.61      4.90 o 
   9   3   1     3428.21     3423.16     19.30 o 
  10   3   1      908.40      810.39     11.18 o 
  11   3   1      884.12      834.57     10.84 o 
  12   3   1      129.54      125.65      6.12 o 
  13   3   1       33.13       29.15      5.16 o 
  14   3   1      443.68      451.24      7.49 o 
  15   3   1      134.44      153.62      8.57 o 
  16   3   1      144.04      177.19     10.09 o 
  17   3   1      232.01      244.80     10.66 o 
  18   3   1       65.39       70.21     12.12 o 
  19   3   1       35.83       32.46     10.15 o 
  20   3   1       83.79       83.83      9.64 o 
  21   3   1      100.05       96.14     12.35 o 
  22   3   1      111.15      113.10     20.26 o 
  23   3   1       92.65      105.75     14.23 o 
   1   4   1     1892.15     1898.87     11.48 o 
   2   4   1     1277.31     1632.68      8.61 o 
   3   4   1     2136.82     1880.71     17.58 o 
   4   4   1     1123.53     1395.77     12.67 o 
   5   4   1     2028.21     1773.45     83.27 o 
   6   4   1      166.98      145.34      4.87 o 
   7   4   1      753.14      707.32     11.45 o 
   8   4   1      420.86      375.89      6.59 o 
   9   4   1      646.64      552.61     14.01 o 
  10   4   1      221.20      248.73      4.16 o 
  11   4   1      122.57      109.38      4.15 o 
  12   4   1      579.65      559.01     11.41 o 
  13   4   1      782.67      798.12     13.01 o 
  14   4   1      277.09      280.83      7.60 o 
  15   4   1      129.98      142.46      9.87 o 
  16   4   1       15.70       12.20      5.32 o 
  17   4   1      324.08      351.49     16.64 o 
  18   4   1      314.48      335.36     12.21 o 
  19   4   1      215.65      231.16     22.33 o 
  20   4   1       20.60       24.32      9.48 o 
  21   4   1       59.60       63.89     12.13 o 
  22   4   1       28.34       29.36      9.88 o 
  23   4   1       60.98       62.65     17.77 o 
   1   5   1     1773.53     1989.39     11.54 o 
   2   5   1      514.92      473.28     23.93 o 
   3   5   1      802.32      975.49      7.34 o 
   4   5   1      448.27      433.57     11.36 o 
   5   5   1     1557.66     1921.31     16.28 o 
   6   5   1     1183.37     1143.12     48.06 o 
   7   5   1     1758.69     2045.38     24.78 o 
   8   5   1      845.36      803.95     29.39 o 
   9   5   1      411.07      386.31     10.49 o 
  10   5   1       56.65       54.58      5.09 o 
  11   5   1       16.82       50.94      7.22 o 
  12   5   1        8.53        7.24      4.06 o 
  13   5   1      640.58      596.09     12.43 o 
  14   5   1      249.21      275.02     11.96 o 
  15   5   1      287.48      269.03     11.84 o 
  16   5   1      114.40      112.68      7.15 o 
  17   5   1      374.64      417.03     13.13 o 
  18   5   1       64.62       77.47     10.95 o 
  19   5   1      166.33      185.47     12.17 o 
  20   5   1       58.65       65.17      9.69 o 
  21   5   1       54.53       43.89     12.03 o 
  22   5   1       15.85       16.94     11.03 o 
   1   6   1      460.41      458.38      7.25 o 
   2   6   1     3108.15     2676.85     17.57 o 
   3   6   1      240.32      225.99      5.31 o 
   4   6   1     5503.74     4919.75     35.81 o 
   5   6   1      472.46      445.98     10.48 o 
   6   6   1      804.18     1052.66     86.47 o 
   7   6   1       38.92       55.25      6.71 o 
   8   6   1      147.68      137.25     19.53 o 
   9   6   1      212.37      215.53      7.50 o 
  10   6   1       90.92      102.24     11.82 o 
  11   6   1      305.88      281.61     11.63 o 
  12   6   1       24.92       25.58      4.79 o 
  13   6   1        7.94        7.45      4.60 o 
  14   6   1      112.64      123.76      8.42 o 
  15   6   1      404.38      401.94     14.28 o 
  16   6   1       92.38       99.45     10.12 o 
  17   6   1      116.31      108.34     12.08 o 
  18   6   1      185.72      228.47     13.82 o 
  19   6   1      293.09      313.51     14.84 o 
  20   6   1       10.58       12.12     10.88 o 
  21   6   1       93.89       93.39     11.53 o 
  22   6   1       16.67       16.95     14.03 o 
   1   7   1      385.11      360.68      7.51 o 
   2   7   1     1231.78     1379.49     11.75 o 
   3   7   1        0.46        1.40      2.51 o 
   4   7   1       21.24       13.51      3.66 o 
   5   7   1      551.01      475.54     13.16 o 
   6   7   1      139.84      162.31     10.35 o 
   7   7   1       61.76       60.58      5.10 o 
   8   7   1        5.19        3.72      5.46 o 
   9   7   1      308.99      274.12      7.61 o 
  10   7   1      183.72      194.66     17.91 o 
  11   7   1      127.27      179.98      8.87 o 
  12   7   1       25.31       23.85      4.98 o 
  13   7   1       35.37       29.86      6.68 o 
  14   7   1       45.06       54.09     11.44 o 
  15   7   1      352.36      353.88     14.52 o 
  16   7   1       94.29      111.03     12.76 o 
  17   7   1       15.62       13.44      9.26 o 
  18   7   1       77.67       81.75     11.26 o 
  19   7   1       16.98       14.19      9.73 o 
  20   7   1       54.36       59.45     11.53 o 
  21   7   1       25.43       25.53     13.71 o 
   1   8   1      435.97      417.24      8.72 o 
   2   8   1      142.39      155.28      9.87 o 
   3   8   1      305.86      319.24     11.32 o 
   4   8   1     1032.16     1195.52     16.75 o 
   5   8   1       69.76       66.78      6.85 o 
   6   8   1     1670.61     1805.71     21.99 o 
   7   8   1       69.51       58.93      6.08 o 
   8   8   1       85.72       87.38      5.39 o 
   9   8   1      375.67      316.59     13.04 o 
  10   8   1      347.90      327.46     13.19 o 
  11   8   1      483.22      447.73     16.51 o 
  12   8   1      566.41      544.07     14.21 o 
  13   8   1      111.44       98.42     12.49 o 
  14   8   1       80.73       77.22      8.70 o 
  15   8   1       32.96       32.46      7.72 o 
  16   8   1      192.76      228.05     14.00 o 
  17   8   1       86.74       93.33      8.68 o 
  18   8   1        9.65        6.41      9.85 o 
  19   8   1       28.27       27.57      9.43 o 
  20   8   1       73.08       72.16     12.86 o 
   1   9   1     2979.07     2975.09     25.29 o 
   2   9   1      141.77      143.70     10.98 o 
   3   9   1      338.19      354.38     11.16 o 
   4   9   1     1031.57     1490.87     18.83 o 
   5   9   1      788.94      773.14     43.95 o 
   6   9   1      134.18      138.53      9.57 o 
   7   9   1       37.06       39.49      6.55 o 
   8   9   1       97.71       94.16      7.57 o 
   9   9   1      102.60      117.23      9.57 o 
  10   9   1       60.34       45.94      7.19 o 
  11   9   1       38.50       32.90      6.85 o 
  12   9   1       33.74       32.31      4.16 o 
  13   9   1      191.96      210.19     12.35 o 
  14   9   1      140.59      122.09     10.84 o 
  15   9   1       42.41       48.05      9.06 o 
  16   9   1        9.33        5.94      9.55 o 
  17   9   1      205.70      199.91     11.32 o 
  18   9   1       61.94       55.05      9.18 o 
   1  10   1      685.11      612.83     26.09 o 
   2  10   1      211.57      209.75     15.57 o 
   3  10   1      230.88      204.28     12.31 o 
   4  10   1      659.08      603.57     15.23 o 
   5  10   1      154.43      160.24     12.60 o 
   6  10   1      352.39      343.84     13.18 o 
   7  10   1      863.54     1348.48     20.11 o 
   8  10   1       99.34       99.86      7.50 o 
   9  10   1       22.12       15.09      6.02 o 
  10  10   1      197.47      213.58     13.55 o 
  11  10   1      111.87      108.51      8.51 o 
  12  10   1       11.43       13.75      5.96 o 
  13  10   1       29.00       29.50      5.85 o 
  14  10   1       23.43       26.84      7.08 o 
  15  10   1        5.87        4.26      9.10 o 
  16  10   1        7.23        9.72      9.56 o 
  17  10   1       13.91       16.13     10.56 o 
   1  11   1      144.68      148.87     15.32 o 
   2  11   1       27.90       23.36     11.55 o 
   3  11   1      219.16      203.66     19.51 o 
   4  11   1     1146.02      992.23     33.77 o 
   5  11   1       16.45       11.16      9.06 o 
   6  11   1      100.55       94.77      9.90 o 
   7  11   1       83.38       85.49     12.59 o 
   8  11   1       46.60       40.42      9.45 o 
   9  11   1       89.82       96.76      8.04 o 
  10  11   1       27.17       28.20      7.07 o 
  11  11   1       24.36       19.90      7.31 o 
  12  11   1      122.00      152.59     10.18 o 
  13  11   1       16.89       18.53      6.44 o 
  14  11   1        2.23        1.40      6.07 o 
  15  11   1       19.83       20.88      9.41 o 
   1  12   1       13.81       10.00      9.83 o 
   2  12   1       21.14       16.75     10.38 o 
   3  12   1       59.18       52.00     14.33 o 
   4  12   1       14.42       14.26     12.12 o 
   5  12   1       26.09       16.43     10.66 o 
   6  12   1       45.84       33.70     12.62 o 
   7  12   1        0.86       -0.41     10.66 o 
   8  12   1       47.28       52.53     11.76 o 
   9  12   1        6.31        5.12      6.56 o 
  10  12   1        4.87        3.84      6.96 o 
  11  12   1        6.99        5.17      8.07 o 
  12  12   1       15.43       16.79      7.62 o 
  13  12   1       27.21       26.21      8.16 o 
   1  13   1       35.51       27.40     12.86 o 
   2  13   1       97.98      111.90     23.47 o 
   3  13   1        9.09        8.33     11.03 o 
   4  13   1        8.08        4.34     12.12 o 
   5  13   1       11.34        8.92     11.22 o 
   6  13   1       13.58       12.82     10.15 o 
   7  13   1        0.17       -1.37     11.51 o 
   8  13   1       15.28       11.59      9.64 o 
   9  13   1        5.20        2.98      9.60 o 
   1  14   1       58.70       46.31     13.71 o 
   2  14   1        6.47        6.09     12.62 o 
   3  14   1       15.58        8.06     12.13 o 
   4  14   1        6.42        5.65     13.10 o 
   0   0   2    99341.55   122504.48    338.05 o 
   2   0   2     6786.97     7338.77   1310.44 o 
   4   0   2    12915.61    15041.70     31.89 o 
   6   0   2      646.77      557.33      7.19 o 
   8   0   2     1014.33      926.22     26.57 o 
  10   0   2     1191.00     1087.41    103.01 o 
  12   0   2     1605.84     1404.04      3.93 o 
  14   0   2      504.67      474.49      6.05 o 
  16   0   2      385.67      359.97      9.33 o 
  18   0   2       29.98       33.49      8.44 o 
  20   0   2       34.54       67.20     15.51 o 
   0   1   2      538.81      459.21     12.41 o 
   1   1   2     5939.94     7367.79   1090.82 o 
   2   1   2     1688.01     1543.94      9.17 o 
   3   1   2     2574.87     2522.96     10.96 o 
   4   1   2     4774.99     4461.78     17.35 o 
   5   1   2     2647.03     2779.16     14.18 o 
   6   1   2     3382.13     2976.05     15.76 o 
   7   1   2     2014.98     2340.24     12.69 o 
   8   1   2       80.60       77.98      4.33 o 
   9   1   2      407.75      347.84      7.68 o 
  10   1   2     2106.22     2453.72     12.36 o 
  11   1   2     2360.63     2355.75     15.40 o 
  12   1   2      619.20     1062.22     11.15 o 
  13   1   2      255.97      256.43      7.09 o 
  14   1   2      420.56      429.02      5.58 o 
  15   1   2       27.11       22.12      3.91 o 
  16   1   2      167.59      182.98      9.25 o 
  17   1   2      690.84      662.45     14.73 o 
  18   1   2       54.42       47.91      8.74 o 
  19   1   2       14.40       11.86      6.44 o 
  20   1   2      164.56      167.27     11.03 o 
  21   1   2       35.87       33.70     10.66 o 
  22   1   2       89.28      125.92     18.61 o 
  23   1   2       12.08       15.92     16.33 o 
   0   2   2    12477.11    12759.19     40.93 o 
   1   2   2      451.94      392.22      5.38 o 
   2   2   2      940.04      970.28      6.55 o 
   3   2   2      931.00      890.61      7.83 o 
   4   2   2     1083.04     1327.77      7.29 o 
   5   2   2      699.65      596.91      6.99 o 
   6   2   2     4551.71     4370.84     19.87 o 
   7   2   2      371.39      362.21      6.73 o 
   8   2   2        8.93       10.61      4.10 o 
   9   2   2     1503.03     1573.02     14.43 o 
  10   2   2     1387.90     1542.01     12.52 o 
  11   2   2      121.49      112.48      5.10 o 
  12   2   2      141.52      142.04      7.30 o 
  13   2   2     1359.05     1620.57     14.67 o 
  14   2   2      127.17      129.60      3.36 o 
  15   2   2       70.27       66.78      4.76 o 
  16   2   2      229.69      240.18     10.91 o 
  17   2   2       33.97       35.19      6.00 o 
  18   2   2      466.24      488.98     19.37 o 
  19   2   2       30.17       34.74      9.09 o 
  20   2   2       36.53       31.43     10.15 o 
  21   2   2      101.83      104.21     10.48 o 
  22   2   2       64.62       58.10     11.83 o 
  23   2   2       19.72       20.88     17.16 o 
   0   3   2      200.20      201.18      6.20 o 
   1   3   2     1954.63     2041.96     10.20 o 
   2   3   2      117.11      102.05      3.51 o 
   3   3   2      427.29      408.35      5.29 o 
   4   3   2     7091.51    10490.28    793.00 o 
   5   3   2     4023.62     3584.73     15.48 o 
   6   3   2      430.43      359.35      6.12 o 
   7   3   2     1815.38     1885.07     11.69 o 
   8   3   2     1719.31     1707.40     14.21 o 
   9   3   2       61.69       94.28      5.28 o 
  10   3   2      830.71      734.09     10.87 o 
  11   3   2      499.20      444.35      8.42 o 
  12   3   2      644.97      553.80     12.25 o 
  13   3   2        3.70        4.76      4.38 o 
  14   3   2      869.59      774.37      9.33 o 
  15   3   2       68.26       58.51      6.83 o 
  16   3   2      110.44      136.04     28.02 o 
  17   3   2      554.55      587.19     19.96 o 
  18   3   2      175.98      183.39     14.03 o 
  19   3   2       85.71       79.40     11.53 o 
  20   3   2       15.32       12.17      9.28 o 
  21   3   2        5.62        6.20     14.06 o 
  22   3   2       90.89      100.11     10.62 o 
  23   3   2        4.29        2.07     10.15 o 
   0   4   2     3401.21     3275.60     21.76 o 
   1   4   2     4237.21     3651.62     16.42 o 
   2   4   2     1180.46     1278.67      9.56 o 
   3   4   2      157.75      135.16      3.75 o 
   4   4   2      307.06      318.61      4.89 o 
   5   4   2     2150.44     2141.05     18.38 o 
   6   4   2      520.70      448.46      7.60 o 
   7   4   2     1950.89     1871.19     13.28 o 
   8   4   2      575.00      548.00      6.66 o 
   9   4   2      704.69      663.12      7.07 o 
  10   4   2      271.04      251.39      5.14 o 
  11   4   2      308.61      291.12      7.51 o 
  12   4   2      547.43      539.02     11.36 o 
  13   4   2      201.95      215.24      9.67 o 
  14   4   2      227.72      231.36      6.16 o 
  15   4   2      137.32      124.26     12.18 o 
  16   4   2      120.45      146.41     11.43 o 
  17   4   2      384.83      372.24     16.95 o 
  18   4   2      189.34      208.00     11.20 o 
  19   4   2       38.06       32.60      8.06 o 
  20   4   2      190.25      192.91      9.98 o 
  21   4   2       23.72       21.56     11.16 o 
  22   4   2        8.86        6.41     10.42 o 
  23   4   2       21.73       18.30     11.39 o 
   0   5   2      435.03      380.44      9.90 o 
   1   5   2      237.77      242.53      5.41 o 
   2   5   2       79.05       70.67      3.70 o 
   3   5   2     1327.77     1419.33     10.35 o 
   4   5   2     2770.77     2655.34     21.79 o 
   5   5   2      721.95      551.06     38.37 o 
   6   5   2       13.75       10.82      3.39 o 
   7   5   2     2223.68     2313.39     22.47 o 
   8   5   2       26.53       20.88      5.51 o 
   9   5   2      146.45      150.79      8.49 o 
  10   5   2       76.89       87.07      9.67 o 
  11   5   2      671.80      613.79     25.46 o 
  12   5   2       45.57       44.25      6.09 o 
  13   5   2      339.31      353.87     11.23 o 
  14   5   2      545.98      548.53     10.61 o 
  15   5   2      294.21      273.54     13.36 o 
  16   5   2      109.79      116.85     10.16 o 
  17   5   2      259.38      289.05     14.14 o 
  18   5   2       96.13      107.78     10.58 o 
  19   5   2       11.20       12.29      7.09 o 
  20   5   2        9.96        7.22      8.82 o 
  21   5   2      201.01      212.13     18.19 o 
  22   5   2       16.16       14.86     12.03 o 
   0   6   2     1177.67     1098.79     18.90 o 
   1   6   2      128.75      127.36      4.76 o 
   2   6   2      482.25      417.45      7.74 o 
   3   6   2     1115.17     1097.68     11.35 o 
   4   6   2     1277.73     1577.87     16.03 o 
   5   6   2      154.61      169.13      8.12 o 
   6   6   2      882.81     1014.10     18.35 o 
   7   6   2      320.24      286.57     12.28 o 
   8   6   2      397.44      378.58     11.64 o 
   9   6   2       12.12       13.85      5.35 o 
  10   6   2      245.80      265.94     10.78 o 
  11   6   2      384.13      355.62     10.81 o 
  12   6   2       47.38       48.41      5.63 o 
  13   6   2       17.42       14.47      5.86 o 
  14   6   2      182.43      194.35      9.43 o 
  15   6   2       24.84       22.54      8.35 o 
  16   6   2        8.61        6.31      7.77 o 
  17   6   2      283.57      270.36     14.32 o 
  18   6   2      158.88      147.79     13.14 o 
  19   6   2       49.72       50.09      9.24 o 
  20   6   2       79.22       81.26     10.64 o 
  21   6   2       19.89       21.30     17.16 o 
   0   7   2      875.89     1036.89     16.33 o 
   1   7   2      899.96     1127.61     10.24 o 
   2   7   2      256.88      271.68      6.25 o 
   3   7   2      232.57      203.86      5.85 o 
   4   7   2       42.85       45.49      4.79 o 
   5   7   2      166.11      170.78      8.01 o 
   6   7   2      135.24      168.46      8.06 o 
   7   7   2     1361.45     1755.05     18.20 o 
   8   7   2      430.68      370.09     18.48 o 
   9   7   2       76.98       69.06      5.93 o 
  10   7   2       19.69       17.99      5.52 o 
  11   7   2      254.51      257.36     11.34 o 
  12   7   2       28.94       29.15      5.33 o 
  13   7   2      155.92      144.28      7.84 o 
  14   7   2      180.21      149.98     12.67 o 
  15   7   2       84.92       70.92      9.81 o 
  16   7   2      183.79      200.35     12.90 o 
  17   7   2       43.28       62.25     17.40 o 
  18   7   2      107.78      125.92     12.67 o 
  19   7   2       41.39       60.48     13.48 o 
  20   7   2       84.92       77.62     11.57 o 
  21   7   2       17.82       19.02     12.35 o 
   0   8   2      287.80      284.88      9.89 o 
   1   8   2      294.83      295.25      6.89 o 
   2   8   2      222.82      176.82     10.71 o 
   3   8   2      371.30      326.89     11.18 o 
   4   8   2      206.81      222.27     10.29 o 
   5   8   2      502.98      452.39     12.88 o 
   6   8   2      471.60      439.98     13.62 o 
   7   8   2      730.20      665.97     15.23 o 
   8   8   2      413.63      358.52     13.13 o 
   9   8   2      298.89      257.94     15.82 o 
  10   8   2      247.68      220.40     10.72 o 
  11   8   2       75.35       79.63      7.96 o 
  12   8   2      275.21      270.32     12.89 o 
  13   8   2        3.86        7.03      7.30 o 
  14   8   2      590.05      618.16     14.68 o 
  15   8   2       92.95       79.81      9.85 o 
  16   8   2       28.61       25.43      9.21 o 
  17   8   2       34.89       33.08      9.42 o 
  18   8   2       76.86       77.53     11.00 o 
  19   8   2       23.16       23.42      9.50 o 
  20   8   2       21.26       21.92     10.23 o 
   0   9   2      318.92      318.41     23.98 o 
   1   9   2      107.13       97.52      8.46 o 
   2   9   2      282.49      296.70     12.59 o 
   3   9   2     1395.03     1657.46     21.24 o 
   4   9   2      112.32      116.15     12.62 o 
   5   9   2      344.73      308.07     13.72 o 
   6   9   2       40.01       37.05      7.82 o 
   7   9   2      810.92      924.93     18.27 o 
   8   9   2      422.34      391.39     14.86 o 
   9   9   2       32.79       33.83      6.18 o 
  10   9   2      179.20      165.61     13.91 o 
  11   9   2      130.00      105.49      8.52 o 
  12   9   2      435.13      409.80     15.20 o 
  13   9   2      192.37      210.61     11.15 o 
  14   9   2      144.08      153.87     13.05 o 
  15   9   2       82.99       71.10     10.88 o 
  16   9   2        2.82        2.48      9.58 o 
  17   9   2        6.27        7.21     10.23 o 
  18   9   2       61.84       63.67     11.46 o 
   0  10   2     1834.17     1615.41     52.10 o 
   1  10   2      240.98      231.28     12.86 o 
   2  10   2      484.56      445.46     25.58 o 
   3  10   2     1209.68     1226.29     24.42 o 
   4  10   2      190.84      216.89     14.10 o 
   5  10   2      371.85      392.26     12.82 o 
   6  10   2      238.13      235.34     15.81 o 
   7  10   2      495.56      472.55     15.54 o 
   8  10   2      395.11      352.52     15.38 o 
   9  10   2       89.51       96.29      9.67 o 
  10  10   2      100.11       93.25      9.57 o 
  11  10   2       45.67       43.56      6.39 o 
  12  10   2       49.45       45.28      6.21 o 
  13  10   2       69.22       62.85      8.13 o 
  14  10   2       17.27       14.21      8.78 o 
  15  10   2        0.02       -1.94      8.42 o 
  16  10   2       20.19       15.72      8.63 o 
  17  10   2       23.83       24.74     10.02 o 
   0  11   2      834.03      926.90     45.90 o 
   1  11   2       29.27       25.22     12.86 o 
   2  11   2        2.23        0.28     10.07 o 
   3  11   2      191.67      188.36     18.54 o 
   4  11   2      134.39      116.61     15.10 o 
   5  11   2       76.35      129.43     14.33 o 
   6  11   2       45.45       45.27      8.28 o 
   7  11   2       77.06       65.96      8.99 o 
   8  11   2      129.15      151.35     11.08 o 
   9  11   2       40.26       33.26      6.92 o 
  10  11   2      175.41      164.06      9.86 o 
  11  11   2       74.89       68.44      8.82 o 
  12  11   2      181.77      174.99     10.90 o 
  13  11   2       52.98       57.90      9.07 o 
  14  11   2        0.78        0.75      9.10 o 
  15  11   2       25.62       23.78      9.69 o 
   0  12   2       90.32      125.50     23.98 o 
   1  12   2       14.83       13.95     11.32 o 
   2  12   2       36.77       36.39     12.13 o 
   3  12   2       15.77       16.95     10.66 o 
   4  12   2       11.39        7.24      9.36 o 
   5  12   2       16.61       11.17     11.69 o 
   6  12   2       31.24       23.57     11.25 o 
   7  12   2      116.67      161.89     14.77 o 
   8  12   2        9.89        4.14      8.48 o 
   9  12   2       18.55       19.96      7.71 o 
  10  12   2       75.76       70.09      8.07 o 
  11  12   2        0.92        0.20      6.92 o 
  12  12   2       18.46       17.43      7.78 o 
   0  13   2       36.81       21.30     16.33 o 
   1  13   2       16.74       21.54     12.62 o 
   2  13   2        0.55       -0.10     10.42 o 
   3  13   2       12.99        7.79     11.25 o 
   4  13   2        6.43        6.59     11.69 o 
   5  13   2       93.37       85.39     14.54 o 
   6  13   2       23.26       18.40     12.03 o 
   7  13   2       22.95       25.02     12.13 o 
   8  13   2        7.70        2.26     10.42 o 
   9  13   2       42.37       37.32     10.05 o 
   0  14   2       22.17       21.09     20.26 o 
   1  14   2        3.43        1.83     11.51 o 
   2  14   2        8.68        5.48     12.13 o 
   3  14   2       32.47       29.57     14.77 o 
   4  14   2       10.39        8.27     12.13 o 
   2   0   3     2263.60     1890.74     19.79 o 
   4   0   3   138740.05   150301.52    594.43 o 
   6   0   3     4077.07     3749.20     19.77 o 
   8   0   3     2162.29     2291.14     17.53 o 
  10   0   3      869.76     1111.33     21.71 o 
  12   0   3      139.27      126.61     15.20 o 
  14   0   3      322.82      313.10      7.96 o 
  16   0   3      941.64      913.87     20.26 o 
  18   0   3       82.72       82.29     10.96 o 
  20   0   3      261.21      262.38     14.68 o 
   1   1   3     2415.86     2270.00     13.21 o 
   2   1   3       72.71       72.98      7.88 o 
   3   1   3      866.97      750.31      7.81 o 
   4   1   3    53818.39    45788.16     75.74 o 
   5   1   3     2801.24     2640.32     16.11 o 
   6   1   3     1380.80     1274.54     12.58 o 
   7   1   3     1126.94     1349.56     11.19 o 
   8   1   3     2275.09     2221.15     18.31 o 
   9   1   3     7041.73     6650.63     29.10 o 
  10   1   3      591.25      598.77      7.62 o 
  11   1   3      453.06      443.08      9.14 o 
  12   1   3       20.81       15.09      4.16 o 
  13   1   3      166.24      179.05      5.69 o 
  14   1   3       71.60       72.57      4.28 o 
  15   1   3      271.52      278.71     11.38 o 
  16   1   3      362.59      350.04     15.01 o 
  17   1   3       31.48       24.60      6.79 o 
  18   1   3       17.06       48.17     27.71 o 
  19   1   3       88.86       89.73     10.42 o 
  20   1   3        5.90        2.48     11.58 o 
  21   1   3       67.64       69.88     14.06 o 
  22   1   3       72.88      110.62     18.61 o 
  23   1   3       40.69       39.28     12.41 o 
   1   2   3     1058.22     1092.30      7.88 o 
   2   2   3      235.40      207.93      5.36 o 
   3   2   3      123.59      132.33      4.90 o 
   4   2   3      959.52     1186.74     10.53 o 
   5   2   3     1814.52     2145.02     12.29 o 
   6   2   3     3790.06     3645.27     18.05 o 
   7   2   3       69.46       65.75      3.58 o 
   8   2   3     2345.03     2321.37     16.63 o 
   9   2   3     2387.77     2453.64     17.26 o 
  10   2   3     2701.95     2466.79     17.87 o 
  11   2   3      199.77      198.07      6.73 o 
  12   2   3      105.56      103.74     13.07 o 
  13   2   3       51.74       47.97      4.64 o 
  14   2   3        3.65        2.95      4.77 o 
  15   2   3       95.19      114.54      8.94 o 
  16   2   3      727.49      720.81     16.23 o 
  17   2   3      903.92      852.37     16.20 o 
  18   2   3      176.78      181.53     10.92 o 
  19   2   3        1.30       -0.08      8.22 o 
  20   2   3       10.44       12.08      8.61 o 
  21   2   3       20.57       19.44     15.51 o 
  22   2   3      128.42      132.53     14.68 o 
  23   2   3       12.13       13.65     17.78 o 
   1   3   3     2778.61     2487.68     16.95 o 
   2   3   3      178.53      167.92      4.39 o 
   3   3   3      996.02     1122.02      8.53 o 
   4   3   3      425.72      382.09      6.11 o 
   5   3   3     2236.50     2365.58     12.99 o 
   6   3   3     2209.67     2248.73     13.85 o 
   7   3   3     1445.37     1377.27     12.29 o 
   8   3   3       41.08       27.29      3.49 o 
   9   3   3      533.85      504.08      6.44 o 
  10   3   3     1137.78     1071.42     13.00 o 
  11   3   3      287.06      313.86      8.20 o 
  12   3   3      120.15      165.82      5.62 o 
  13   3   3       40.99       38.04      4.95 o 
  14   3   3      117.25      124.91     10.76 o 
  15   3   3       17.84       14.62      7.62 o 
  16   3   3        3.41        5.79     10.88 o 
  17   3   3      121.67      142.87     14.81 o 
  18   3   3       17.42       19.23      9.83 o 
  19   3   3      137.69      134.47     14.70 o 
  20   3   3      120.14      173.06     13.44 o 
  21   3   3       23.84       22.64     10.38 o 
  22   3   3       78.32       82.91     11.32 o 
  23   3   3        4.62        2.07     10.96 o 
   1   4   3      136.18      125.50      4.34 o 
   2   4   3      289.28      236.43      4.93 o 
   3   4   3     1057.34      946.64      8.62 o 
   4   4   3     2669.37     2369.75     13.29 o 
   5   4   3     1385.75     1500.35     10.59 o 
   6   4   3      996.78     1253.35      8.64 o 
   7   4   3      743.60      937.38     27.50 o 
   8   4   3      163.86      188.27      9.88 o 
   9   4   3      539.12      540.78      7.75 o 
  10   4   3      119.22      111.86      3.67 o 
  11   4   3      339.00      344.87      7.03 o 
  12   4   3      336.85      305.45      9.88 o 
  13   4   3      216.18      232.81      8.38 o 
  14   4   3      122.96      109.79     13.74 o 
  15   4   3       31.57       24.60      9.94 o 
  16   4   3        5.25        6.41      9.83 o 
  17   4   3       82.50       84.43     10.02 o 
  18   4   3      129.96      133.15      9.03 o 
  19   4   3      285.14      259.48     16.95 o 
  20   4   3      116.72      107.72      9.45 o 
  21   4   3       90.32      101.30     12.47 o 
  22   4   3       27.67       24.60     12.12 o 
  23   4   3        5.75        5.58     11.83 o 
   1   5   3     6423.16     6468.82    140.37 o 
   2   5   3     1207.15     1523.98     10.39 o 
   3   5   3     1062.18     1360.99      9.66 o 
   4   5   3      513.17      490.55      6.18 o 
   5   5   3      183.63      191.13      5.07 o 
   6   5   3     1078.42     1457.82      9.29 o 
   7   5   3      271.00      261.84      7.06 o 
   8   5   3      398.85      365.55      6.34 o 
   9   5   3     1202.49     1300.03     15.70 o 
  10   5   3      714.92      643.15     13.49 o 
  11   5   3      188.81      185.42      9.92 o 
  12   5   3      294.91      314.48     10.03 o 
  13   5   3      245.48      257.62      9.16 o 
  14   5   3      118.77      148.08     15.05 o 
  15   5   3       79.96       65.95      9.25 o 
  16   5   3       16.54       16.36      7.09 o 
  17   5   3      130.09      146.01     16.29 o 
  18   5   3       95.96      137.76     17.09 o 
  19   5   3      260.28      246.66     17.76 o 
  20   5   3       39.26       39.35      7.95 o 
  21   5   3       26.63       25.55     11.51 o 
  22   5   3        2.44        0.59     11.22 o 
   1   6   3       14.21       17.37      3.22 o 
   2   6   3      334.46      342.39      6.90 o 
   3   6   3      213.12      217.30      5.74 o 
   4   6   3      295.27      267.75      5.35 o 
   5   6   3      547.57      483.21      4.75 o 
   6   6   3      903.71      810.08     15.01 o 
   7   6   3     1665.95     1902.48     19.63 o 
   8   6   3      494.06      505.06     11.40 o 
   9   6   3      497.88      465.21     11.53 o 
  10   6   3       47.52       37.99      5.04 o 
  11   6   3      893.63      902.43     73.51 o 
  12   6   3      363.03      334.54     10.66 o 
  13   6   3       84.54       79.19      5.68 o 
  14   6   3       36.53       47.55     10.56 o 
  15   6   3       14.11       13.78      6.70 o 
  16   6   3       89.06       82.82     10.02 o 
  17   6   3       15.95       14.06      9.21 o 
  18   6   3      156.98      203.24     12.59 o 
  19   6   3      309.03      308.48     18.89 o 
  20   6   3        4.45        1.80      8.63 o 
  21   6   3       57.90       71.34     11.49 o 
   1   7   3      530.16      464.76     12.17 o 
   2   7   3      726.83      649.29     16.76 o 
   3   7   3      531.31      476.25      7.90 o 
   4   7   3      297.42      240.14     11.38 o 
   5   7   3      257.45      271.37     10.33 o 
   6   7   3      521.13      452.53     10.88 o 
   7   7   3      216.51      189.39      9.54 o 
   8   7   3      118.87      116.61      7.83 o 
   9   7   3      258.10      216.48      9.70 o 
  10   7   3      215.02      196.74      9.04 o 
  11   7   3      207.02      189.01     11.97 o 
  12   7   3      488.34      442.26     13.71 o 
  13   7   3      141.10      157.34     14.44 o 
  14   7   3      613.71      612.34     17.52 o 
  15   7   3       75.69       77.95      9.50 o 
  16   7   3      133.88      157.76     13.25 o 
  17   7   3      185.00      194.97     12.66 o 
  18   7   3       16.96       15.02      8.33 o 
  19   7   3       35.12       33.21      9.99 o 
  20   7   3       20.01       14.99      9.66 o 
   1   8   3      125.25      126.96     10.15 o 
   2   8   3      812.24      936.67     16.11 o 
   3   8   3       63.07       71.33      7.71 o 
   4   8   3      162.50      160.03      6.66 o 
   5   8   3       24.17       29.22      7.56 o 
   6   8   3      274.17      239.63     12.81 o 
   7   8   3      613.28      569.21     13.89 o 
   8   8   3      271.44      269.54     12.87 o 
   9   8   3       76.03       80.07      8.79 o 
  10   8   3      115.54      115.58      9.78 o 
  11   8   3        0.40       -0.29      5.89 o 
  12   8   3      388.85      392.63     13.05 o 
  13   8   3       50.73       47.84      8.10 o 
  14   8   3       21.91       16.33      9.10 o 
  15   8   3       30.40       25.85      8.74 o 
  16   8   3      196.69      233.02     14.01 o 
  17   8   3       77.00       70.17     10.03 o 
  18   8   3      147.56      157.76     11.78 o 
  19   8   3       16.22       15.76      8.78 o 
   1   9   3     1101.83     1063.50     19.40 o 
   2   9   3       52.44       47.55      7.32 o 
   3   9   3      458.81      421.10     13.32 o 
   4   9   3      260.58      258.66     12.36 o 
   5   9   3      230.71      243.90     10.12 o 
   6   9   3      301.53      329.78     11.94 o 
   7   9   3      160.46      165.41      8.96 o 
   8   9   3      193.20      220.20      9.72 o 
   9   9   3      305.95      269.05     14.67 o 
  10   9   3      131.21      129.64     10.62 o 
  11   9   3       43.69       74.38     16.83 o 
  12   9   3      405.82      394.50     13.48 o 
  13   9   3       94.98       95.90     10.86 o 
  14   9   3       43.68       39.12      8.35 o 
  15   9   3       18.44       20.16      8.90 o 
  16   9   3       30.29       27.83      8.76 o 
  17   9   3       48.02       40.52     10.34 o 
  18   9   3       66.75       69.63     10.92 o 
   1  10   3      485.20      431.60     23.90 o 
   2  10   3      129.06      150.52     14.13 o 
   3  10   3      370.82      320.78     22.22 o 
   4  10   3      152.17      183.95     10.58 o 
   5  10   3      386.33      375.89     14.56 o 
   6  10   3      273.43      244.96     12.90 o 
   7  10   3      369.23      319.24     14.45 o 
   8  10   3      196.29      197.45     11.71 o 
   9  10   3       77.46       81.49      8.88 o 
  10  10   3       19.67       20.74      4.46 o 
  11  10   3       24.14       18.13      7.36 o 
  12  10   3       36.53       34.47      7.44 o 
  13  10   3        8.40        7.16      7.76 o 
  14  10   3        5.03        2.45      8.62 o 
  15  10   3        8.53        8.76      8.78 o 
  16  10   3       25.97       29.36      9.81 o 
  17  10   3       12.83       11.98      9.66 o 
   1  11   3       30.13       26.70     10.15 o 
   2  11   3       81.04       71.33     13.26 o 
   3  11   3      111.03       93.66     12.86 o 
   4  11   3      225.59      229.30     19.51 o 
   5  11   3      287.30      288.31     21.33 o 
   6  11   3      131.18      126.00      9.90 o 
   7  11   3       75.23       86.26     12.53 o 
   8  11   3      153.22      177.19     11.56 o 
   9  11   3       11.63       10.13      7.83 o 
  10  11   3      155.72      155.91      9.82 o 
  11  11   3        2.62        1.30      5.75 o 
  12  11   3       13.77       11.42      7.00 o 
  13  11   3       20.38       16.39      9.06 o 
  14  11   3       29.21       28.37      9.41 o 
  15  11   3       17.75       15.56     10.02 o 
   1  12   3       80.25       85.80     15.32 o 
   2  12   3        4.65        9.51     10.97 o 
   3  12   3       21.81       21.71     10.92 o 
   4  12   3       63.21       52.31     11.69 o 
   5  12   3       25.82       26.87     10.66 o 
   6  12   3      117.99      117.03     16.10 o 
   7  12   3       66.95       68.85     13.44 o 
   8  12   3       22.54       19.60     10.42 o 
   9  12   3       60.15       61.82      9.09 o 
  10  12   3       22.36       18.21      7.50 o 
  11  12   3      102.62      111.03      8.13 o 
  12  12   3        9.90        8.79      9.21 o 
   1  13   3      100.28       98.42     17.52 o 
   2  13   3       49.11       46.31     11.83 o 
   3  13   3       33.47       29.36     12.13 o 
   4  13   3       16.14       17.78     12.03 o 
   5  13   3       14.58       12.21     10.42 o 
   6  13   3        4.07        1.44     10.92 o 
   7  13   3        2.82        2.82     11.89 o 
   8  13   3        1.55       -1.24     10.66 o 
   9  13   3       25.58       22.12     10.28 o 
   1  14   3       40.83       33.17     12.62 o 
   2  14   3        4.45        1.86     12.86 o 
   3  14   3       16.80       12.28     12.28 o 
   0   0   4    71384.20    81797.43    271.89 o 
   2   0   4      640.47      727.35     14.03 o 
   4   0   4    91439.47    83573.80    996.47 o 
   6   0   4     1994.28     1851.32     31.84 o 
   8   0   4     1319.75     1599.48     31.01 o 
  10   0   4     1184.84     1228.08     16.86 o 
  12   0   4     1819.43     1856.56    187.84 o 
  14   0   4      138.00      124.06      3.93 o 
  16   0   4       62.09       61.82      5.38 o 
  18   0   4      313.39      288.43     21.71 o 
  20   0   4       13.70       12.82      9.30 o 
   0   1   4    15867.07    18984.26     60.11 o 
   1   1   4     4827.19     4429.73     23.02 o 
   2   1   4      922.62      969.09      8.69 o 
   3   1   4     1738.77     1461.11     44.26 o 
   4   1   4    51842.28    45511.42     86.47 o 
   5   1   4      935.08     1226.08     12.09 o 
   6   1   4      414.52      401.94     11.20 o 
   7   1   4      277.25      263.00      5.76 o 
   8   1   4      721.98     1141.24      9.88 o 
   9   1   4      404.63      400.70      8.34 o 
  10   1   4      222.16      240.05      6.94 o 
  11   1   4      208.00      236.33      6.09 o 
  12   1   4       67.11       61.66      6.05 o 
  13   1   4      134.63      146.18     10.92 o 
  14   1   4      139.27      149.49     11.25 o 
  15   1   4      214.64      240.46     10.88 o 
  16   1   4      153.36      157.34     10.07 o 
  17   1   4       40.52       38.25      8.19 o 
  18   1   4      165.37      193.73     15.57 o 
  19   1   4       60.65       66.99      7.44 o 
  20   1   4        0.54        1.45     12.41 o 
  22   1   4       10.86        8.68      8.48 o 
  23   1   4        1.71        4.34     13.23 o 
   0   2   4      684.17      619.34     12.06 o 
   1   2   4     3450.77     3052.43     19.23 o 
   2   2   4      126.57      118.68      4.98 o 
   3   2   4     3117.14     2822.62    144.90 o 
   4   2   4     7829.18     8757.04     28.78 o 
   5   2   4      164.76      155.07      4.84 o 
   6   2   4      715.09      835.36     10.25 o 
   7   2   4      308.37      297.94      6.17 o 
   8   2   4       95.29      115.99      4.37 o 
   9   2   4      109.55      111.44      5.94 o 
  10   2   4       81.88       79.81      3.45 o 
  11   2   4        6.57        4.55      3.19 o 
  12   2   4        3.54        4.26      3.26 o 
  13   2   4      515.53      489.81     11.60 o 
  14   2   4      160.35      153.21      9.11 o 
  15   2   4        3.57        0.00      4.91 o 
  16   2   4      433.49      428.40     13.59 o 
  17   2   4      216.44      232.19     13.36 o 
  18   2   4       81.08       87.46     10.13 o 
  19   2   4       28.81       29.57     12.41 o 
  20   2   4        2.27        0.62     11.58 o 
  21   2   4       18.22       11.58     10.96 o 
  22   2   4        0.01       -2.07      9.30 o 
  23   2   4       32.23       32.25     15.51 o 
   0   3   4     2683.69     2601.68     24.18 o 
   1   3   4       28.37       22.14      2.18 o 
   2   3   4     1614.47     1802.73     13.28 o 
   3   3   4       49.30       69.74      5.52 o 
   4   3   4      486.13      503.97      8.50 o 
   5   3   4     3783.10     3534.58     22.38 o 
   6   3   4     1656.53     1874.51     13.23 o 
   7   3   4      306.69      318.20      6.60 o 
   8   3   4      250.80      216.27      5.85 o 
   9   3   4       26.33       21.09      2.06 o 
  10   3   4       89.85       92.81      3.42 o 
  11   3   4      142.12      176.78      5.80 o 
  12   3   4      133.02      125.48      4.82 o 
  13   3   4      521.20      488.25     11.11 o 
  14   3   4      203.24      239.63     10.43 o 
  15   3   4      310.70      330.19     12.86 o 
  16   3   4      116.16      132.43     13.16 o 
  17   3   4      195.65      190.22     12.86 o 
  18   3   4       54.77       58.72     10.66 o 
  19   3   4       35.79       32.46     17.16 o 
  20   3   4      112.98      105.65     12.41 o 
  21   3   4       33.73       33.08     14.68 o 
  22   3   4       21.43       19.64     10.96 o 
  23   3   4       16.06       11.16     12.41 o 
   0   4   4     5144.25     4600.94     29.08 o 
   1   4   4     3162.60     3206.63     20.20 o 
   2   4   4     1670.56     1881.19     13.84 o 
   3   4   4     3261.25     3294.22     20.02 o 
   4   4   4      631.05      830.64      8.76 o 
   5   4   4     2823.41     2671.70     16.28 o 
   6   4   4     1712.34     1919.98     12.01 o 
   7   4   4       23.96       25.02      2.79 o 
   8   4   4      517.51      620.74     24.86 o 
   9   4   4      749.00      885.89    132.90 o 
  10   4   4      170.81      203.45      5.40 o 
  11   4   4      244.78      255.24      6.39 o 
  12   4   4       37.14       38.46      6.10 o 
  13   4   4      125.23      159.41     13.54 o 
  14   4   4      210.89      197.45     18.41 o 
  15   4   4       61.14       58.10     10.15 o 
  16   4   4       37.56       38.46      9.64 o 
  17   4   4       59.24       56.45      9.64 o 
  18   4   4       93.37       97.08      9.33 o 
  19   4   4      139.11      146.29     16.95 o 
  20   4   4       44.66       70.41     23.57 o 
  21   4   4      155.86      180.64     22.02 o 
  22   4   4        4.63        2.48     10.07 o 
   0   5   4     9129.65    13916.87     42.91 o 
   1   5   4     1478.27     1617.86     14.21 o 
   2   5   4      696.97      724.25     26.04 o 
   3   5   4     1472.46     1384.71     12.57 o 
   4   5   4     1906.52     1933.29     13.45 o 
   5   5   4      377.60      353.04      6.37 o 
   6   5   4      260.15      243.35      5.45 o 
   7   5   4     1067.27     1352.21     11.42 o 
   8   5   4      164.52      164.25      5.18 o 
   9   5   4     1281.65     1518.31     17.86 o 
  10   5   4      242.32      262.17     10.99 o 
  11   5   4      322.31      297.73      9.20 o 
  12   5   4      352.33      334.12     11.36 o 
  13   5   4       45.53       40.73      7.47 o 
  14   5   4      111.68      128.81      9.66 o 
  15   5   4       65.70       98.83     10.16 o 
  16   5   4       91.73       88.97      9.43 o 
  17   5   4      142.98      141.01      9.26 o 
  18   5   4       20.22       19.97      8.09 o 
  19   5   4       69.71       61.95      9.13 o 
  20   5   4        6.09        3.82     11.32 o 
  21   5   4      204.21      218.13     11.81 o 
  22   5   4       20.99       20.68     11.55 o 
   0   6   4     3331.81     3137.93     37.90 o 
   1   6   4       64.58       77.12      4.91 o 
   2   6   4     1963.22     2176.59     16.15 o 
   3   6   4      132.44      124.47      4.51 o 
   4   6   4      442.23      386.45      6.79 o 
   5   6   4     1626.36     1575.66     12.36 o 
   6   6   4      562.66      670.31     15.11 o 
   7   6   4      283.16      280.98     10.52 o 
   8   6   4      714.79      679.21     14.34 o 
   9   6   4      269.19      241.29      9.74 o 
  10   6   4      396.73      416.41     10.15 o 
  11   6   4      261.67      244.29     11.02 o 
  12   6   4       92.61      118.18      8.59 o 
  13   6   4       73.61       79.78      9.45 o 
  14   6   4       79.12       62.85     11.35 o 
  15   6   4       76.64       91.27     17.52 o 
  16   6   4        9.15        8.20      8.12 o 
  17   6   4       42.83       45.33      9.79 o 
  18   6   4       15.46       14.48      8.78 o 
  19   6   4       72.68       57.61     10.11 o 
  20   6   4       15.33       13.55      8.92 o 
  21   6   4        0.90        2.04      9.41 o 
   0   7   4      109.16      107.31     10.05 o 
   1   7   4      271.99      245.42      7.71 o 
   2   7   4      482.75      446.30      8.39 o 
   3   7   4      189.88      170.16      6.47 o 
   4   7   4      688.20      711.62     46.44 o 
   5   7   4      171.69      131.46      3.72 o 
   6   7   4      189.23      171.13      9.06 o 
   7   7   4       27.14       27.29      6.07 o 
   8   7   4      583.52      546.67     12.65 o 
   9   7   4      172.20      171.16      7.63 o 
  10   7   4      244.27      282.43      8.92 o 
  11   7   4      395.08      398.58     14.76 o 
  12   7   4      263.69      233.51     12.38 o 
  13   7   4       88.78      112.42     13.90 o 
  14   7   4      198.88      183.83     13.17 o 
  15   7   4      348.56      334.95     11.93 o 
  16   7   4       37.95       41.70      8.77 o 
  17   7   4       43.78       42.00      8.92 o 
  18   7   4       28.33       26.12      7.89 o 
  19   7   4       26.85       26.14     10.15 o 
  20   7   4       52.55       49.60      9.30 o 
   0   8   4      893.16     1016.84     20.23 o 
   1   8   4       22.36       20.28      4.90 o 
   2   8   4      297.33      303.45     10.75 o 
   3   8   4       20.34       18.91      4.41 o 
   4   8   4     1562.26     1809.55     20.01 o 
   5   8   4      106.07      113.30      8.63 o 
   6   8   4      192.49      176.51     16.55 o 
   7   8   4      198.60      204.17      9.92 o 
   8   8   4      260.90      250.38      9.48 o 
   9   8   4      419.04      405.50     14.53 o 
  10   8   4      566.23      527.03     15.35 o 
  11   8   4        2.32        1.24      5.33 o 
  12   8   4       10.29       14.06      6.27 o 
  13   8   4      122.30      115.78      9.98 o 
  14   8   4       10.02        5.51      8.44 o 
  15   8   4       12.92       12.18      7.44 o 
  16   8   4        0.06       -1.26      8.60 o 
  17   8   4       97.48       95.11     11.35 o 
  18   8   4       90.37       94.28     10.56 o 
  19   8   4        3.16       -0.62     10.58 o 
   0   9   4     2684.56     2966.78     59.75 o 
   1   9   4      528.52      473.89     18.00 o 
   2   9   4      376.86      323.29     12.56 o 
   3   9   4       19.58       16.76      7.63 o 
   4   9   4     2063.81     1954.97     24.60 o 
   5   9   4       44.50       40.19      6.28 o 
   6   9   4       80.67       72.57      7.23 o 
   7   9   4      118.00      120.54     11.72 o 
   8   9   4        6.88        3.72      5.36 o 
   9   9   4      257.13      279.12     13.46 o 
  10   9   4      518.07      475.34     15.70 o 
  11   9   4       62.62       63.21      7.18 o 
  12   9   4       51.65       42.59      9.85 o 
  13   9   4      197.17      227.64     12.21 o 
  14   9   4       21.47       18.84      8.37 o 
  15   9   4       33.17       36.42      7.49 o 
  16   9   4       40.81       37.55      8.82 o 
  17   9   4       24.13       21.30     10.58 o 
  18   9   4        7.10        6.18     10.14 o 
   0  10   4     1715.48     1531.25     56.65 o 
   1  10   4      399.76      366.17     22.76 o 
   2  10   4       60.82       66.78     16.42 o 
   3  10   4       35.63       59.60     17.19 o 
   4  10   4      355.78      328.95     14.10 o 
   5  10   4      453.90      449.08     14.42 o 
   6  10   4       66.55       62.35      8.96 o 
   7  10   4      100.92       93.36      9.04 o 
   8  10   4      122.67      123.02      9.20 o 
   9  10   4       11.13       13.44      5.83 o 
  10  10   4       78.71       79.58      6.61 o 
  11  10   4      109.35      108.13     10.61 o 
  12  10   4       53.05       50.24     10.58 o 
  13  10   4        8.87        7.76      8.78 o 
  14  10   4       11.67       11.16      7.61 o 
  15  10   4        4.40        4.74      9.56 o 
  16  10   4       23.70       20.92      9.69 o 
   0  11   4     1350.65     1648.28     50.45 o 
   1  11   4       25.74       18.30     11.55 o 
   2  11   4       23.84       26.47     10.92 o 
   3  11   4       11.74        5.17     10.42 o 
   4  11   4       85.61       86.28     14.54 o 
   5  11   4       16.34       17.99      9.64 o 
   6  11   4        1.64        3.36      6.61 o 
   7  11   4       19.97       19.63      6.86 o 
   8  11   4      124.41      118.83      9.18 o 
   9  11   4       30.53       26.47      8.14 o 
  10  11   4       32.43       29.15      7.74 o 
  11  11   4       34.54       31.43      8.81 o 
  12  11   4       40.05       37.42      9.90 o 
  13  11   4       10.72       11.99      9.08 o 
  14  11   4        1.22       -0.24      8.90 o 
   0  12   4      101.34       97.18     18.61 o 
   1  12   4       15.13        8.88      9.83 o 
   2  12   4       53.55       44.66     13.12 o 
   3  12   4       23.05       24.60     11.83 o 
   4  12   4       21.99       23.15     10.07 o 
   5  12   4       79.01       66.16     14.03 o 
   6  12   4       17.01       15.89     10.88 o 
   7  12   4       16.72       13.03     11.55 o 
   8  12   4        4.85        9.30     11.16 o 
   9  12   4       29.93       32.55      7.56 o 
  10  12   4        2.10        0.31      7.05 o 
  11  12   4        2.36       -1.81      8.68 o 
  12  12   4       17.53       20.58     10.34 o 
   0  13   4       19.92       16.54     15.51 o 
   1  13   4       10.34       13.65     12.35 o 
   2  13   4        5.94        4.96     11.55 o 
   3  13   4       12.33        8.20     12.03 o 
   4  13   4       38.08       43.01     12.57 o 
   5  13   4       61.56       62.12     14.35 o 
   6  13   4       34.00       28.95     13.65 o 
   7  13   4       14.60       13.85     13.10 o 
   8  13   4       18.05       17.64     11.25 o 
   0  14   4       27.96       23.78     15.51 o 
   1  14   4        1.79        1.44     11.83 o 
   2   0   5      286.52      277.88     11.83 o 
   4   0   5    33210.48    33020.36    134.08 o 
   6   0   5     2055.26     1854.73     24.41 o 
   8   0   5     1723.95     1566.20     38.04 o 
  10   0   5      207.17      203.86     11.58 o 
  12   0   5      145.17      175.95     14.68 o 
  14   0   5      140.08      131.91     10.13 o 
  16   0   5      162.46      156.93      4.76 o 
  20   0   5        0.57        0.41     12.41 o 
   1   1   5      401.09      398.27      9.40 o 
   2   1   5      489.90      510.53     10.85 o 
   3   1   5      888.86      916.66      8.04 o 
   4   1   5    12287.89    13416.95     50.49 o 
   5   1   5     3452.82     3006.09    142.13 o 
   6   1   5      317.25      307.96      9.01 o 
   7   1   5      699.34      687.68     12.06 o 
   8   1   5     3192.46     2751.61     25.96 o 
   9   1   5      291.16      305.80     10.42 o 
  10   1   5      131.92       97.59     10.97 o 
  11   1   5      178.11      203.66     10.42 o 
  12   1   5      227.85      273.63     10.92 o 
  13   1   5      282.70      292.15     12.13 o 
  14   1   5      200.56      195.18     11.25 o 
  15   1   5       52.67       51.76      7.61 o 
  16   1   5       70.95       69.26      7.85 o 
  17   1   5      310.66      332.57     14.33 o 
  18   1   5      431.63      443.08     15.69 o 
  19   1   5       20.59       21.50      7.44 o 
  20   1   5        9.94       28.33     15.51 o 
  21   1   5        5.28        6.82     12.41 o 
  22   1   5        8.95       10.34      9.30 o 
  23   1   5        7.57        7.03      9.30 o 
   1   2   5      438.86      432.30      6.72 o 
   2   2   5     1623.45     1567.53     11.48 o 
   3   2   5      380.10      336.49      7.14 o 
   4   2   5      697.46     1147.55     10.21 o 
   5   2   5      219.06      213.60      6.56 o 
   6   2   5      730.17     1237.63      9.31 o 
   7   2   5      124.36      140.74      9.97 o 
   8   2   5      740.99      742.85     10.66 o 
   9   2   5     1285.52     1588.42     11.60 o 
  10   2   5      252.57      225.99      5.24 o 
  11   2   5      419.43      398.42      9.83 o 
  12   2   5      235.95      198.90     13.46 o 
  13   2   5      560.90      504.28     14.94 o 
  14   2   5      165.49      156.93      8.64 o 
  15   2   5       44.67       40.32      6.21 o 
  16   2   5       78.91       75.62      6.84 o 
  17   2   5      485.21      458.38     16.57 o 
  18   2   5       20.59       77.33     14.68 o 
  19   2   5       12.88       13.65     10.13 o 
  20   2   5       97.89       99.86     14.68 o 
  21   2   5      108.89      154.86     19.44 o 
  22   2   5       24.48       25.64     15.51 o 
  23   2   5       21.65       25.84     12.41 o 
   1   3   5      139.44      130.88      4.88 o 
   2   3   5     1260.48     1217.77     10.71 o 
   3   3   5      940.16     1377.78     12.26 o 
   4   3   5      481.09      457.14      8.96 o 
   5   3   5       96.55      107.23      9.82 o 
   6   3   5     3692.15     3603.30     21.79 o 
   7   3   5      172.57      193.53      5.81 o 
   8   3   5      251.12      229.30      6.62 o 
   9   3   5      124.90      116.74      5.80 o 
  10   3   5      277.62      332.26      5.40 o 
  11   3   5      200.93      223.61     16.16 o 
  12   3   5      290.35      285.12      9.72 o 
  13   3   5      455.78      406.21     11.85 o 
  14   3   5      134.90      159.47      9.49 o 
  15   3   5      125.74      123.43     17.16 o 
  16   3   5       13.49       11.37      9.30 o 
  17   3   5       47.28       41.77     15.51 o 
  18   3   5      136.56      131.91     17.16 o 
  19   3   5       64.49       60.58     14.06 o 
  20   3   5      124.89      107.72     13.23 o 
  21   3   5       54.01       52.10     14.06 o 
  22   3   5        6.95        7.24     16.33 o 
  23   3   5       40.61       35.98     11.58 o 
   1   4   5      743.42      940.88     70.55 o 
   2   4   5      200.12      193.46      5.50 o 
   3   4   5     3196.70     2957.25     20.34 o 
   4   4   5      881.60     1268.35     11.00 o 
   5   4   5     1009.94     1200.70     12.21 o 
   6   4   5       90.20       85.80      3.91 o 
   7   4   5      203.78      181.91      5.97 o 
   8   4   5      376.31      327.09      9.78 o 
   9   4   5      607.77      576.03      8.85 o 
  10   4   5       31.21       25.22      4.09 o 
  11   4   5      677.08      632.68      9.80 o 
  12   4   5      620.36      621.40     17.52 o 
  13   4   5     2697.90     2884.38     36.48 o 
  14   4   5      203.71      208.00     16.96 o 
  15   4   5      280.68      301.66     18.41 o 
  16   4   5       79.76       74.64     14.06 o 
  17   4   5      211.22      222.89     18.61 o 
  18   4   5       80.42       86.22     15.51 o 
  19   4   5       97.65       97.38     19.44 o 
  20   4   5       25.52       24.60     12.41 o 
  21   4   5       23.53       19.64     12.41 o 
  22   4   5        8.18        6.20     10.88 o 
   1   5   5     4487.30     3946.55     22.91 o 
   2   5   5      409.35      349.03      8.46 o 
   3   5   5     1057.52     1059.98     15.66 o 
   4   5   5      211.10      220.61      7.15 o 
   5   5   5     1643.72     1991.60     13.65 o 
   6   5   5      160.73      188.56      6.85 o 
   7   5   5       25.88       25.19      3.70 o 
   8   5   5       52.53       47.76      3.44 o 
   9   5   5       15.94       45.90      6.50 o 
  10   5   5      328.03      279.12     10.01 o 
  11   5   5      166.17      172.05      9.13 o 
  12   5   5       70.90       96.88     17.96 o 
  13   5   5      641.12      600.84     17.40 o 
  14   5   5       87.38       92.69     14.34 o 
  15   5   5      323.58      319.14     16.67 o 
  16   5   5       13.23       12.76      7.28 o 
  17   5   5       68.51       61.17      8.65 o 
  18   5   5        7.34        7.86      7.85 o 
  19   5   5       10.23       10.30      9.83 o 
  20   5   5        7.40        4.76      9.48 o 
  21   5   5       19.05       16.54     14.68 o 
  22   5   5       66.23       67.82     16.33 o 
   1   6   5     1136.48     1152.22     11.44 o 
   2   6   5      552.81      505.11     10.15 o 
   3   6   5      523.55      521.51      8.73 o 
   4   6   5      317.69      316.03      6.70 o 
   5   6   5       31.26       30.31      2.81 o 
   6   6   5      178.48      199.11      5.27 o 
   7   6   5      764.45      707.73     14.26 o 
   8   6   5       82.43       74.23      8.21 o 
   9   6   5      229.27      228.17      8.92 o 
  10   6   5        5.95       35.77      8.05 o 
  11   6   5      113.29      149.49     10.18 o 
  12   6   5      293.84      313.91     15.46 o 
  13   6   5      310.09      311.59     16.43 o 
  14   6   5       34.37       22.95      8.65 o 
  15   6   5      314.93      304.27     18.64 o 
  16   6   5       52.75       53.96      8.57 o 
  17   6   5       70.96       68.64      9.74 o 
  18   6   5        1.11        0.83      7.86 o 
  19   6   5       31.96       30.25     11.16 o 
  20   6   5        7.41        6.00     12.28 o 
  21   6   5       14.49       13.92     12.03 o 
   1   7   5      360.77      339.29      8.38 o 
   2   7   5      207.06      186.01      8.22 o 
   3   7   5      395.48      358.52      9.62 o 
   4   7   5       18.53        9.98      3.39 o 
   5   7   5      191.54      208.41      9.54 o 
   6   7   5      176.00      155.07      7.03 o 
   7   7   5       70.84       81.26      8.20 o 
   8   7   5        6.27        6.41      4.67 o 
   9   7   5      503.55      450.48     12.75 o 
  10   7   5      903.30      843.58     15.73 o 
  11   7   5       21.53       25.02      8.49 o 
  12   7   5      482.86      465.41     18.08 o 
  13   7   5       24.38       24.53      7.12 o 
  14   7   5       90.82      128.81     11.30 o 
  15   7   5      141.92      133.92     10.80 o 
  16   7   5        6.30        6.46      8.90 o 
  17   7   5       11.67        7.61      9.33 o 
  18   7   5      132.88      135.63     10.44 o 
  19   7   5       20.75       16.04      7.53 o 
  20   7   5       40.03       43.42     10.92 o 
   1   8   5      281.73      234.67      9.89 o 
   2   8   5      632.03      873.05    137.21 o 
   3   8   5      226.27      255.76     13.30 o 
   4   8   5      113.77      111.61     17.73 o 
   5   8   5      225.21      180.06      3.78 o 
   6   8   5      114.78      110.62     10.12 o 
   7   8   5       19.19       30.57     10.70 o 
   8   8   5     1019.98     1126.83     17.91 o 
   9   8   5       25.66       23.85      5.58 o 
  10   8   5      333.53      332.51     13.24 o 
  11   8   5      179.79      170.11     10.58 o 
  12   8   5      263.39      222.27     19.02 o 
  13   8   5       10.57        9.11      7.53 o 
  14   8   5       18.35       16.75      8.44 o 
  15   8   5       17.21       11.58      8.06 o 
  16   8   5       59.81       56.86      9.90 o 
  17   8   5       28.24       23.98      9.58 o 
  18   8   5        3.47        1.45     10.29 o 
  19   8   5       11.46       12.65      9.18 o 
   1   9   5     1669.49     1926.15     20.05 o 
   2   9   5      210.01      188.00     14.14 o 
   3   9   5      397.16      379.05     15.90 o 
   4   9   5       38.39       39.00      6.83 o 
   5   9   5      295.18      310.14     15.45 o 
   6   9   5       77.15       77.30     18.45 o 
   7   9   5       96.41       94.65      9.39 o 
   8   9   5      416.60      393.92     13.28 o 
   9   9   5      155.46      206.19     12.84 o 
  10   9   5      193.74      211.51      9.89 o 
  11   9   5      203.65      177.40     14.46 o 
  12   9   5      172.43      186.50     13.16 o 
  13   9   5       16.97       18.31      7.86 o 
  14   9   5       11.43        7.10      8.93 o 
  15   9   5        7.11        4.06      9.21 o 
  16   9   5       28.43       25.02      9.91 o 
  17   9   5       36.10       33.63      8.93 o 
  18   9   5       62.84       57.42     10.34 o 
   1  10   5       69.26      100.69     14.03 o 
   2  10   5      241.22      254.52     18.88 o 
   3  10   5      462.09      423.44     17.85 o 
   4  10   5      181.73      221.44     11.26 o 
   5  10   5      257.60      249.56     12.66 o 
   6  10   5       89.32       85.84      9.30 o 
   7  10   5      140.00      135.10      6.51 o 
   8  10   5      658.94      627.63     16.19 o 
   9  10   5       21.92       23.98      7.74 o 
  10  10   5       21.32       20.06      6.90 o 
  11  10   5      162.14      164.01     11.61 o 
  12  10   5      136.86      162.10     12.38 o 
  13  10   5       21.48       18.57      9.24 o 
  14  10   5       21.53       18.88     10.68 o 
  15  10   5        8.79       10.54      9.58 o 
  16  10   5       10.02       10.06     10.38 o 
   1  11   5       68.71       64.15     10.05 o 
   2  11   5       65.78       95.27     25.02 o 
   3  11   5       51.64       53.76     12.86 o 
   4  11   5       77.15       70.40     13.96 o 
   5  11   5       36.60       42.28     12.86 o 
   6  11   5       30.76       37.77      9.78 o 
   7  11   5       16.69       11.64      9.42 o 
   8  11   5       53.61       48.91      6.11 o 
   9  11   5      183.63      192.30     10.07 o 
  10  11   5       18.24       15.46      7.18 o 
  11  11   5       31.51       48.06     17.42 o 
  12  11   5       15.21        9.92      8.48 o 
  13  11   5        5.35        2.48      8.62 o 
  14  11   5       82.56       92.51     13.23 o 
   1  12   5       52.32       41.73     11.51 o 
   2  12   5       11.80       13.03     11.55 o 
   3  12   5       21.80       19.87     10.48 o 
   4  12   5       14.16       10.96     11.51 o 
   5  12   5       13.55       11.99     11.83 o 
   6  12   5       33.95       32.72     15.05 o 
   7  12   5       55.09       55.20     13.71 o 
   8  12   5       30.90       30.61     11.16 o 
   9  12   5       19.12       16.98      7.33 o 
  10  12   5       93.93       89.12     12.62 o 
  11  12   5       29.69       23.57     12.03 o 
   1  13   5        7.56        7.32     11.51 o 
   2  13   5       11.78        7.86     11.16 o 
   3  13   5       36.48       42.39     12.31 o 
   4  13   5       22.88       21.50     12.35 o 
   5  13   5       17.25       19.44     12.86 o 
   6  13   5       22.08       21.30     12.86 o 
   7  13   5        5.59        6.20     12.86 o 
   8  13   5        4.76        4.76     12.03 o 
   0   0   6    29439.59    29310.31    135.22 o 
   2   0   6     1181.80     1090.86     19.74 o 
   4   0   6      329.15      305.38     12.13 o 
   6   0   6      606.10      548.21     15.05 o 
   8   0   6     7672.16     7023.67     57.67 o 
  10   0   6      569.84      530.75     21.71 o 
  12   0   6      369.96      400.28     20.26 o 
  14   0   6       27.41       27.71      7.86 o 
  16   0   6      327.98      313.45     11.58 o 
  18   0   6      533.31      492.50      6.20 o 
  20   0   6      139.84      150.31     16.33 o 
   0   1   6     2030.21     1930.19     24.69 o 
   1   1   6      304.47      272.56      7.83 o 
   2   1   6       52.83       49.21      4.24 o 
   3   1   6     2275.39     2446.70     19.42 o 
   4   1   6      493.35      456.73      6.92 o 
   5   1   6     1101.08     1164.54     14.63 o 
   6   1   6      207.01      208.99     14.04 o 
   7   1   6      154.03      140.95     14.20 o 
   8   1   6     7152.10    10866.97     56.62 o 
   9   1   6      202.78      188.60     10.29 o 
  10   1   6      197.92      172.44      9.56 o 
  11   1   6      209.72      194.35     10.10 o 
  12   1   6      147.96      172.64     10.66 o 
  13   1   6      429.08      372.17     16.42 o 
  14   1   6      200.86      195.26     13.12 o 
  15   1   6      135.08      135.84     10.07 o 
  16   1   6       88.28       85.60      6.71 o 
  17   1   6       69.70       65.13      8.21 o 
  18   1   6      307.94      292.98     17.51 o 
  19   1   6       21.80       19.53      6.00 o 
  20   1   6      354.56      351.49     23.36 o 
  21   1   6        3.60        0.41     10.13 o 
  22   1   6        8.20        8.68     13.23 o 
  23   1   6        1.36        3.72     18.61 o 
   0   2   6     1907.86     1684.26     23.08 o 
   1   2   6      508.10      458.57      9.29 o 
   2   2   6      183.04      165.51      5.77 o 
   3   2   6     1408.21     1275.67    197.38 o 
   4   2   6      439.48      423.03      6.17 o 
   5   2   6     1058.62      928.32     11.02 o 
   6   2   6     1065.91     1495.07     10.71 o 
   7   2   6      493.10      467.26     11.05 o 
   8   2   6     4143.45     3997.97     31.63 o 
   9   2   6      178.06      173.47      9.98 o 
  10   2   6       31.11       28.27      3.72 o 
  11   2   6      180.56      205.10      8.70 o 
  12   2   6       17.24       20.06      4.90 o 
  13   2   6     1522.56     2012.86     18.50 o 
  14   2   6      602.97      600.01     15.34 o 
  15   2   6        4.11        4.14      4.91 o 
  16   2   6        1.81        0.47      5.44 o 
  17   2   6       71.64       59.22      7.85 o 
  18   2   6        8.87        8.06      9.30 o 
  19   2   6       28.49       22.74     14.06 o 
  20   2   6       71.03       76.50     17.78 o 
  21   2   6        4.13        4.76     14.06 o 
  23   2   6        5.33        6.82     14.68 o 
   0   3   6     1943.72     1728.02     18.48 o 
   1   3   6     3491.28     3355.06     22.45 o 
   2   3   6     1486.52     1293.91     14.49 o 
   3   3   6      662.80     1120.94     10.25 o 
   4   3   6      423.63      429.82      8.34 o 
   5   3   6      352.27      349.01      7.50 o 
   6   3   6      584.36      584.21     39.54 o 
   7   3   6      213.71      172.64      6.75 o 
   8   3   6      292.77      312.29      5.33 o 
   9   3   6       85.18       79.19      3.21 o 
  10   3   6        2.64       -0.40      3.75 o 
  11   3   6       63.82       72.16      7.41 o 
  12   3   6       22.83       19.44      6.26 o 
  13   3   6       24.11       26.26      5.52 o 
  14   3   6      622.51      617.79     12.61 o 
  15   3   6       51.13       70.92     20.26 o 
  16   3   6       14.29       11.99      9.30 o 
  17   3   6       46.86       41.97     13.23 o 
  18   3   6       49.50       58.72     12.41 o 
  19   3   6        4.10        1.03     10.13 o 
  20   3   6        5.18        9.30     13.23 o 
  21   3   6       27.88       66.58     17.78 o 
  22   3   6       23.23       24.60     14.06 o 
   0   4   6      219.86      183.42     10.47 o 
   1   4   6      533.18      505.73      9.09 o 
   2   4   6      263.07      234.88      6.91 o 
   3   4   6     1321.55     1452.45     13.21 o 
   4   4   6      271.52      271.59      8.59 o 
   5   4   6      739.21      752.95     22.62 o 
   6   4   6       34.91       26.47      4.33 o 
   7   4   6      245.50      217.72      8.47 o 
   8   4   6       53.89       48.80      4.51 o 
   9   4   6       85.68      101.56      6.37 o 
  10   4   6      263.70      244.60      9.00 o 
  11   4   6      378.68      319.97     13.11 o 
  12   4   6      209.79      215.03     17.16 o 
  13   4   6      319.72      299.39     23.98 o 
  14   4   6       31.02       22.95     14.68 o 
  15   4   6      183.08      193.94     19.44 o 
  16   4   6      120.39      107.31     19.44 o 
  17   4   6       37.99       40.94     12.41 o 
  18   4   6        1.59       -0.83     12.41 o 
  19   4   6        5.66        3.51     12.41 o 
  20   4   6        0.63       -0.41     13.23 o 
  21   4   6      118.38      121.78     12.41 o 
  22   4   6       15.39       17.57     14.68 o 
   0   5   6     3193.13     3370.31     27.81 o 
   1   5   6      806.85      830.11    156.94 o 
   2   5   6      321.84      318.60     13.78 o 
   3   5   6     1385.78     1154.68     13.78 o 
   4   5   6      410.29      381.55      8.56 o 
   5   5   6     1551.92     1562.08     13.86 o 
   6   5   6      105.59      116.63      5.25 o 
   7   5   6      326.90      328.84      7.91 o 
   8   5   6       87.75       85.42      2.96 o 
   9   5   6      516.11      438.12     12.59 o 
  10   5   6      105.66      121.97     20.26 o 
  11   5   6      755.98      753.84     26.09 o 
  12   5   6       15.93       12.82     10.66 o 
  13   5   6      751.48      680.24     20.30 o 
  14   5   6       75.20       80.22     14.13 o 
  15   5   6      145.13      171.71     14.03 o 
  16   5   6      358.14      382.92     15.32 o 
  17   5   6       51.11       49.14      9.30 o 
  18   5   6        1.53        0.00      8.64 o 
  19   5   6       11.46       12.05      9.64 o 
  20   5   6       32.91       35.98     12.28 o 
  21   5   6       61.26       64.10     12.03 o 
   0   6   6     1022.35      925.04     16.16 o 
   1   6   6      406.69      336.19      9.37 o 
   2   6   6      429.93      357.71      5.27 o 
   3   6   6       38.08       29.89      4.06 o 
   4   6   6      276.01      267.79      7.89 o 
   5   6   6      154.96      192.91      6.10 o 
   6   6   6      109.26      108.92      6.00 o 
   7   6   6       51.22       37.67      6.92 o 
   8   6   6       59.07       49.96      5.33 o 
   9   6   6        8.24        8.79      4.28 o 
  10   6   6       26.50       23.50      7.25 o 
  11   6   6      938.92      981.99     25.47 o 
  12   6   6       59.32       56.24      9.36 o 
  13   6   6       81.95      101.91     28.64 o 
  14   6   6      272.87      304.97     15.64 o 
  15   6   6       48.89       40.73     11.16 o 
  16   6   6       17.24       16.30      9.05 o 
  17   6   6       17.30       12.82     10.07 o 
  18   6   6       17.40       15.89      9.09 o 
  19   6   6       31.69       33.82     11.55 o 
  20   6   6        4.51        2.25      9.69 o 
  21   6   6       33.34       30.12     10.94 o 
   0   7   6       24.28       19.85      5.04 o 
   1   7   6      336.30      351.93      7.26 o 
   2   7   6       18.88       17.57      3.98 o 
   3   7   6      734.71      621.70     37.20 o 
   4   7   6       42.85       44.10      6.30 o 
   5   7   6      462.10      412.90     14.46 o 
   6   7   6       11.03        9.30      5.80 o 
   7   7   6      399.73      367.82     13.53 o 
   8   7   6        5.44        4.62      5.33 o 
   9   7   6      258.39      266.31     11.36 o 
  10   7   6      263.14      244.80     19.74 o 
  11   7   6      116.83      156.10     13.44 o 
  12   7   6      109.53       95.73     11.69 o 
  13   7   6      192.72      204.38     27.71 o 
  14   7   6       80.62       77.26      8.71 o 
  15   7   6        9.79        8.48     10.66 o 
  16   7   6        4.54        4.59     10.15 o 
  17   7   6      115.25      123.02     12.62 o 
  18   7   6       48.30       45.34     10.88 o 
  19   7   6        2.16        3.83     10.38 o 
  20   7   6        0.77       -1.65     15.51 o 
   0   8   6       27.14       30.81      6.00 o 
   1   8   6      227.23      202.00      8.08 o 
   2   8   6      706.17      622.55     14.37 o 
   3   8   6       51.78       51.90      7.86 o 
   4   8   6        6.53        3.95      4.08 o 
   5   8   6       59.98       60.17      6.96 o 
   6   8   6      322.97      271.81     16.02 o 
   7   8   6       21.51       19.02      7.32 o 
   8   8   6      120.60      139.56     10.10 o 
   9   8   6       88.44       81.07      8.49 o 
  10   8   6      457.51      474.51     20.91 o 
  11   8   6       60.22       54.06     10.66 o 
  12   8   6       15.40       17.04     10.15 o 
  13   8   6       23.81       27.21     10.07 o 
  14   8   6       62.57       57.09     11.16 o 
  15   8   6       18.46       15.67     10.66 o 
  16   8   6      103.30       92.47     12.12 o 
  17   8   6       21.32       20.88     11.51 o 
  18   8   6       11.99       11.79     11.83 o 
  19   8   6       25.54       25.84     12.28 o 
   0   9   6      289.60      247.90     31.01 o 
   1   9   6      389.40      354.59     12.35 o 
   2   9   6        8.97       11.99      6.27 o 
   3   9   6      267.45      252.25     10.72 o 
   4   9   6       65.11       79.04     10.02 o 
   5   9   6       76.06       73.97     15.15 o 
   6   9   6      126.40      142.87     12.67 o 
   7   9   6      224.23      219.37     11.83 o 
   8   9   6        3.60        5.92      8.57 o 
   9   9   6      155.66      147.26      8.47 o 
  10   9   6      237.64      247.49     21.49 o 
  11   9   6      234.01      229.92     16.22 o 
  12   9   6       35.91       29.65      9.30 o 
  13   9   6      169.48      176.24     15.20 o 
  14   9   6       43.66       38.97     10.97 o 
  15   9   6        4.85        5.17     11.51 o 
  16   9   6       29.35       32.25     12.50 o 
  17   9   6       50.45       45.69     14.48 o 
   0  10   6      385.11      422.20     39.70 o 
   1  10   6      828.26     1284.80     28.80 o 
   2  10   6      116.35      136.05     13.44 o 
   3  10   6      190.20      204.28     13.35 o 
   4  10   6      170.62      132.79     15.61 o 
   5  10   6      253.60      259.96     14.26 o 
   6  10   6       67.34       56.12      6.00 o 
   7  10   6      199.49      235.70     11.78 o 
   8  10   6       45.08       45.69      9.14 o 
   9  10   6       49.94       42.15      9.57 o 
  10  10   6       24.85       22.34     10.07 o 
  11  10   6      190.67      211.51     17.77 o 
  12  10   6       91.54      109.60     20.78 o 
  13  10   6       12.21        9.80     11.32 o 
  14  10   6       68.32       72.99     11.69 o 
  15  10   6        1.82       -1.24     10.15 o 
  16  10   6        1.07       -0.41     12.62 o 
   0  11   6      345.65      326.68     32.67 o 
   1  11   6       58.76       48.59     11.69 o 
   2  11   6       32.84       31.94     12.03 o 
   3  11   6       56.85       53.96     12.35 o 
   4  11   6      317.60      327.59     19.96 o 
   5  11   6        4.53        1.03      9.48 o 
   6  11   6      151.03      189.18     11.53 o 
   7  11   6      181.62      170.85     18.99 o 
   8  11   6       21.83       21.74      8.42 o 
   9  11   6       98.67      128.03     29.46 o 
  10  11   6        5.27        2.27     12.50 o 
  11  11   6       37.81       40.32     12.62 o 
  12  11   6       19.15       14.49     12.28 o 
  13  11   6       22.34       21.92     12.86 o 
  14  11   6        2.24        4.14     12.57 o 
   0  12   6       12.75        7.86     17.16 o 
   1  12   6       44.48       45.56     10.66 o 
   2  12   6       15.85       19.44     10.97 o 
   3  12   6       26.74       25.16     11.53 o 
   4  12   6       26.96       21.47     11.32 o 
   5  12   6       64.33       63.68     14.33 o 
   6  12   6       11.94       10.46     11.25 o 
   7  12   6       26.65       27.91     12.86 o 
   8  12   6       44.56       42.83      9.10 o 
   9  12   6       49.00       45.69     13.89 o 
  10  12   6        2.79       -0.21      9.64 o 
  11  12   6       17.22       17.14     11.16 o 
   0  13   6        3.50        6.82     17.16 o 
   1  13   6        2.97        0.88     12.62 o 
   2  13   6       11.06        8.06     11.25 o 
   3  13   6       16.97       17.99     14.23 o 
   4  13   6       21.10       16.95     11.55 o 
   5  13   6       39.78       42.04     11.03 o 
   6  13   6        1.40       -1.05     11.69 o 
   7  13   6        9.32        5.80     12.72 o 
   2   0   7       86.97       79.24      7.16 o 
   4   0   7      762.68      723.03     16.52 o 
   6   0   7      187.64      208.21     13.71 o 
   8   0   7    18727.55    16738.87     87.94 o 
  10   0   7      585.98      586.37     18.54 o 
  12   0   7      662.87      636.82     27.29 o 
  14   0   7      115.69      132.95     23.36 o 
  16   0   7       46.52       38.87     11.58 o 
  18   0   7      334.34      306.62     10.13 o 
  20   0   7       12.30       11.79      7.03 o 
   1   1   7      155.77      167.47      7.54 o 
   2   1   7      338.23      320.27      8.31 o 
   3   1   7     1867.82     2054.87     18.45 o 
   4   1   7      431.26      426.87      5.29 o 
   5   1   7     3028.04     2675.90     25.73 o 
   6   1   7       23.17       50.50      6.99 o 
   7   1   7      293.79      311.69      8.71 o 
   8   1   7    11706.34    15421.96     59.64 o 
   9   1   7      135.87      116.06      6.52 o 
  10   1   7      332.20      299.67     29.61 o 
  11   1   7       49.52       39.69      4.00 o 
  12   1   7      454.05      469.14     13.65 o 
  13   1   7      253.09      270.85     11.23 o 
  14   1   7      525.15      471.90     14.76 o 
  15   1   7       12.28       12.25      5.81 o 
  16   1   7        8.66       11.62      6.71 o 
  17   1   7        1.92        0.37      6.85 o 
  18   1   7       82.84       71.12      9.94 o 
  19   1   7       39.41       40.11      8.19 o 
  20   1   7       46.54       47.76     14.06 o 
  21   1   7        1.73        1.86     10.13 o 
  22   1   7        4.21        6.62     10.96 o 
  23   1   7       10.75       14.68     14.68 o 
   1   2   7      837.92      984.69     13.61 o 
   2   2   7     1663.58     1986.02     14.49 o 
   3   2   7      359.28      367.38      8.21 o 
   4   2   7      613.96      556.84     12.04 o 
   5   2   7     2395.25     2463.12     16.27 o 
   6   2   7      335.75      363.96      9.39 o 
   7   2   7      685.15      763.05     95.26 o 
   8   2   7     1109.18     1252.41     21.52 o 
   9   2   7      784.13      827.38     16.27 o 
  10   2   7       16.90       13.65      5.81 o 
  11   2   7       15.25       15.30      5.59 o 
  12   2   7       61.77       55.82      6.05 o 
  13   2   7      136.28      166.23     10.10 o 
  14   2   7       68.98       68.06      8.34 o 
  15   2   7       64.84       59.96      7.73 o 
  16   2   7       86.81       93.56      9.58 o 
  17   2   7        6.19        5.72      6.85 o 
  18   2   7       39.66       37.01     14.06 o 
  19   2   7        1.17        4.34     12.41 o 
  20   2   7       80.48       84.98     14.06 o 
  21   2   7        4.71        7.44     11.58 o 
  22   2   7       13.91       18.61     14.68 o 
   1   3   7      418.28      373.06      9.25 o 
   2   3   7      399.20      346.99      6.36 o 
   3   3   7      762.91      726.81     10.83 o 
   4   3   7      228.94      219.15      4.67 o 
   5   3   7      165.62      173.06      6.95 o 
   6   3   7      565.32      557.80     35.95 o 
   7   3   7       59.17       82.70      5.44 o 
   8   3   7       21.08       17.09      2.22 o 
   9   3   7       61.92       57.69      5.85 o 
  10   3   7       63.40       53.34      5.95 o 
  11   3   7       46.48       50.66      4.91 o 
  12   3   7      283.95      265.38      9.91 o 
  13   3   7      116.69      103.73      8.29 o 
  14   3   7       59.89       56.56      6.86 o 
  15   3   7      190.70      190.22     19.44 o 
  16   3   7        6.93        5.38      8.48 o 
  17   3   7       92.44       98.83     14.68 o 
  18   3   7       20.87       25.02     13.23 o 
  19   3   7       17.85       14.47     13.23 o 
  20   3   7      110.92      132.33     18.61 o 
  21   3   7       12.68       13.85     11.58 o 
  22   3   7        6.94        6.20     12.41 o 
   1   4   7     2412.82     2600.55     17.66 o 
   2   4   7      690.05     1006.94     10.64 o 
   3   4   7     1465.25     1667.77     13.50 o 
   4   4   7      380.97      373.41      7.23 o 
   5   4   7      393.40      381.60      7.83 o 
   6   4   7       73.60       72.78      3.72 o 
   7   4   7        3.31        3.98      3.14 o 
   8   4   7       31.41       25.39      6.49 o 
   9   4   7       15.41       13.19      4.49 o 
  10   4   7      108.77       99.05      8.63 o 
  11   4   7       98.26      107.81     10.55 o 
  12   4   7      213.11      188.56     23.36 o 
  13   4   7      260.05      268.99     20.88 o 
  14   4   7       38.80       30.60     15.51 o 
  15   4   7      322.48      288.64     31.01 o 
  16   4   7        2.95        4.34     11.58 o 
  17   4   7       12.53       11.37     11.58 o 
  18   4   7       13.85       14.89     14.06 o 
  19   4   7      108.00      112.48     17.78 o 
  20   4   7       17.35       13.85     13.23 o 
  21   4   7       33.15       32.67     14.68 o 
  22   4   7        6.26        8.27     15.51 o 
   1   5   7      348.67      343.38      9.36 o 
   2   5   7      251.27      218.34      7.48 o 
   3   5   7     1172.82     1159.61     14.32 o 
   4   5   7      689.29      727.58     62.54 o 
   5   5   7       96.91       97.53      3.73 o 
   6   5   7      499.42      432.17      9.16 o 
   7   5   7      214.41      218.13      6.60 o 
   8   5   7      101.39      140.18      5.81 o 
   9   5   7      288.30      313.65     10.18 o 
  10   5   7      406.61      341.57     20.02 o 
  11   5   7      235.91      230.30     19.02 o 
  12   5   7      234.38      247.28     14.77 o 
  13   5   7      547.05      536.54     28.74 o 
  14   5   7      100.50      114.96     18.61 o 
  15   5   7      447.30      399.66     31.01 o 
  16   5   7        3.88        2.69     13.23 o 
  17   5   7      129.33      130.46     11.69 o 
  18   5   7       50.08       45.48     10.42 o 
  19   5   7       17.89       20.44      9.64 o 
  20   5   7       12.75        9.48     10.15 o 
  21   5   7        8.27       13.90     11.32 o 
   1   6   7      223.25      207.99     15.64 o 
   2   6   7      534.26      585.83     67.61 o 
   3   6   7      271.29      302.25      7.77 o 
   4   6   7      626.03      624.31      9.77 o 
   5   6   7       57.72       50.45      4.04 o 
   6   6   7      437.75      377.64      9.98 o 
   7   6   7      827.26      775.34     17.71 o 
   8   6   7      146.61      141.22     11.66 o 
   9   6   7      240.06      276.44     12.62 o 
  10   6   7      363.41      326.89     21.99 o 
  11   6   7      242.75      233.02     14.72 o 
  12   6   7      181.56      211.31     16.96 o 
  13   6   7      100.22       94.54     12.03 o 
  14   6   7       24.24       24.81     13.16 o 
  15   6   7      175.69      194.95     18.69 o 
  16   6   7       24.42       21.09      9.48 o 
  17   6   7       19.85       20.88      9.05 o 
  18   6   7       47.30       78.11     27.71 o 
  19   6   7        1.24       -0.01      9.64 o 
  20   6   7        3.29        1.20     11.25 o 
   1   7   7      394.34      350.94      9.00 o 
   2   7   7       28.76       26.14      3.07 o 
   3   7   7      668.42      602.24     16.00 o 
   4   7   7      108.11       95.82      6.62 o 
   5   7   7      152.26      161.89     10.29 o 
   6   7   7      177.23      179.25     10.14 o 
   7   7   7      459.27      421.79     15.07 o 
   8   7   7      494.33      491.13     15.98 o 
   9   7   7       41.60       43.10      9.30 o 
  10   7   7      637.34      545.43     23.90 o 
  11   7   7      182.22      198.81     12.86 o 
  12   7   7      379.39      386.64     19.00 o 
  13   7   7        8.97        3.82      7.62 o 
  14   7   7       80.83       68.02     12.03 o 
  15   7   7       39.44       37.73      9.05 o 
  16   7   7        4.73        2.26      9.30 o 
  17   7   7       54.62       48.17     11.32 o 
  18   7   7       75.50       71.93     10.42 o 
  19   7   7       32.06       33.23      9.48 o 
   1   8   7       53.57       49.59      3.93 o 
   2   8   7      347.93      319.31     12.16 o 
   3   8   7      209.79      188.79     15.21 o 
   4   8   7       88.43       82.45      4.95 o 
   5   8   7      317.39      303.73     14.80 o 
   6   8   7      907.51      840.75     18.25 o 
   7   8   7       75.17      106.35     10.29 o 
   8   8   7      309.00      300.63     13.19 o 
   9   8   7       60.12       52.93      9.05 o 
  10   8   7      354.90      334.11     21.19 o 
  11   8   7      252.88      277.68     15.64 o 
  12   8   7       35.06       68.44     15.31 o 
  13   8   7       61.32       53.55     10.15 o 
  14   8   7       25.98       26.51      9.69 o 
  15   8   7       32.94       27.29     12.03 o 
  16   8   7      144.84      153.91     18.19 o 
  17   8   7        3.23        6.91     11.25 o 
  18   8   7        3.28        3.93     12.62 o 
   1   9   7       64.55       82.08      9.92 o 
   2   9   7      115.40      114.54     10.35 o 
   3   9   7       43.87       81.73     15.70 o 
   4   9   7      201.00      181.78      7.46 o 
   5   9   7      189.44      177.81     13.27 o 
   6   9   7       72.85       91.59     12.48 o 
   7   9   7      158.30      148.62     10.72 o 
   8   9   7      568.52      524.34     18.09 o 
   9   9   7      211.20      227.54     17.54 o 
  10   9   7       22.50       19.63      8.71 o 
  11   9   7      150.48      147.21     15.64 o 
  12   9   7       78.29       71.95     12.35 o 
  13   9   7        3.36        3.10      9.30 o 
  14   9   7       32.54       31.43     12.35 o 
  15   9   7       21.75       23.78     12.28 o 
  16   9   7      124.32      124.26     15.90 o 
  17   9   7       73.94       96.75     19.75 o 
   1  10   7       61.81       54.17     12.86 o 
   2  10   7      110.07      139.98     14.94 o 
   3  10   7      649.40      852.29    208.41 o 
   4  10   7      142.93      151.24     10.96 o 
   5  10   7      245.51      223.93     21.98 o 
   6  10   7       14.25       14.52      8.24 o 
   7  10   7       24.71       18.18      7.25 o 
   8  10   7        7.76        7.08      8.68 o 
   9  10   7       23.04       20.26     11.55 o 
  10  10   7       27.94       26.47     10.42 o 
  11  10   7      108.61       99.66     17.24 o 
  12  10   7       59.75       72.52     17.88 o 
  13  10   7        3.26        2.48     10.42 o 
  14  10   7       71.30       70.09     11.55 o 
  15  10   7        2.58        5.58     12.57 o 
   1  11   7        7.63        3.31      9.83 o 
   2  11   7      180.09      188.56     19.96 o 
   3  11   7       76.27       77.53     15.32 o 
   4  11   7      200.78      219.16     16.52 o 
   5  11   7       55.74       52.57     11.69 o 
   6  11   7      160.37      165.51     24.15 o 
   7  11   7       27.02       27.18      8.78 o 
   8  11   7       31.06       31.63     12.86 o 
   9  11   7       13.23       12.82     10.15 o 
  10  11   7       41.54       37.22     10.97 o 
  11  11   7        5.42        0.52     10.66 o 
  12  11   7       48.32       48.80     12.62 o 
  13  11   7        0.15       -1.96     10.97 o 
   1  12   7       31.87       29.16     13.76 o 
   2  12   7       25.95       25.32     10.42 o 
   3  12   7       18.49       14.34     12.28 o 
   4  12   7       23.81       22.74     10.15 o 
   5  12   7       33.00       28.42     11.16 o 
   6  12   7        0.35       -1.96     10.97 o 
   7  12   7       15.49       12.18      8.18 o 
   8  12   7        4.82        3.72     19.44 o 
   9  12   7        6.11        3.18     11.16 o 
  10  12   7       22.23       20.68     10.66 o 
   1  13   7        0.54        1.45     12.57 o 
   2  13   7       36.83       32.35     13.10 o 
   3  13   7       59.57       63.62     12.77 o 
   4  13   7       10.39        8.40     11.16 o 
   5  13   7       24.12       25.43     13.44 o 
   6  13   7       12.44        8.25     12.62 o 
   0   0   8      194.54      190.63     20.88 o 
   2   0   8     2843.58     2504.73     36.55 o 
   4   0   8    15351.60    17061.88     85.44 o 
   6   0   8      326.24      412.20     19.74 o 
   8   0   8    12450.32    12046.27     76.10 o 
  10   0   8      882.46      870.66     19.74 o 
  12   0   8        8.94        8.27      5.78 o 
  14   0   8      858.08      867.58     19.79 o 
  16   0   8        8.21        6.04      7.85 o 
  18   0   8       78.35       83.32     14.06 o 
  20   0   8      117.14      106.07      7.86 o 
   0   1   8       17.66       13.65      7.16 o 
   1   1   8     1244.67     1134.02     17.38 o 
   2   1   8      142.70      165.77      8.81 o 
   3   1   8       16.15       17.16      4.79 o 
   4   1   8     7442.54    10702.92     42.25 o 
   5   1   8       71.76       67.82      6.99 o 
   6   1   8      389.93      325.85     10.34 o 
   7   1   8      694.75      992.73     14.68 o 
   8   1   8     4412.65     3893.92     34.83 o 
   9   1   8      713.58      672.38     13.16 o 
  10   1   8       66.38      103.59      7.52 o 
  11   1   8       65.98       66.46     16.21 o 
  12   1   8       47.95       43.72      3.37 o 
  13   1   8      902.89      801.97     15.05 o 
  14   1   8       12.94       28.17      8.71 o 
  15   1   8       77.15       68.64      8.08 o 
  16   1   8        0.68       -1.24      5.84 o 
  17   1   8       22.45       41.31     17.39 o 
  18   1   8       25.07       21.30      6.93 o 
  19   1   8       14.46       15.25      7.47 o 
  20   1   8       95.20       82.50     14.68 o 
  21   1   8       39.68       38.25     13.23 o 
   0   2   8     1239.35     1680.53     23.39 o 
   1   2   8      677.38     1151.37    113.81 o 
   2   2   8     1848.12     1840.67     19.64 o 
   3   2   8      361.15      315.54      8.47 o 
   4   2   8     2269.95     1930.86     18.86 o 
   5   2   8      803.99      827.38     24.50 o 
   6   2   8      317.17      288.22     19.37 o 
   7   2   8     1070.99      972.39     16.66 o 
   8   2   8       98.29      126.33     10.46 o 
   9   2   8      241.78      254.11     10.40 o 
  10   2   8       38.60       38.46      5.10 o 
  11   2   8       83.42       77.53      8.62 o 
  12   2   8      218.67      210.89     12.91 o 
  13   2   8      989.85     1260.24    133.71 o 
  14   2   8      382.30      389.12     10.91 o 
  15   2   8       74.85       71.54      6.49 o 
  16   2   8       12.82        8.99      5.80 o 
  17   2   8      108.68      109.58     10.38 o 
  18   2   8        3.49        5.58     13.23 o 
  19   2   8       30.99       33.70     14.06 o 
  20   2   8       10.92        9.51     13.23 o 
  21   2   8       34.37       30.19     14.06 o 
  22   2   8       49.59       60.99     14.06 o 
   0   3   8      528.76      466.57     13.26 o 
   1   3   8      219.20      194.97      7.60 o 
   2   3   8     1270.59     1659.88     15.06 o 
   3   3   8      379.45      343.52     10.60 o 
   4   3   8       51.64       45.35      5.00 o 
   5   3   8      201.26      225.99      6.99 o 
   6   3   8       45.65       54.82      6.34 o 
   7   3   8       69.88       73.73      3.20 o 
   8   3   8      125.98      156.52      7.14 o 
   9   3   8      141.86      172.44      9.74 o 
  10   3   8      213.81      225.99      9.96 o 
  11   3   8       32.75       31.57      6.15 o 
  12   3   8      195.08      180.71     10.48 o 
  13   3   8      169.23      146.57     13.26 o 
  14   3   8       69.19       70.30      7.24 o 
  15   3   8      165.20      199.94     20.88 o 
  16   3   8       46.90       45.07     13.23 o 
  17   3   8      239.12      242.11     21.71 o 
  18   3   8       19.23       20.06     11.58 o 
  19   3   8       24.33       23.36     13.23 o 
  20   3   8       11.13        8.06     12.41 o 
  21   3   8        5.24        2.69     12.41 o 
  22   3   8       91.09      116.20     15.51 o 
   0   4   8      446.44      362.03     14.32 o 
   1   4   8     1799.26     1544.01     51.50 o 
   2   4   8      352.98      353.35      8.66 o 
   3   4   8      760.93     1138.20     11.43 o 
   4   4   8       32.18       26.54      2.98 o 
   5   4   8      303.02      300.63      8.53 o 
   6   4   8      168.43      186.93      8.59 o 
   7   4   8      516.22      431.71      9.02 o 
   8   4   8       73.28       58.72      6.05 o 
   9   4   8      920.83     1160.73    185.62 o 
  10   4   8      297.13      258.45     12.35 o 
  11   4   8      166.13      162.31      9.30 o 
  12   4   8      127.77      112.27     14.06 o 
  13   4   8      337.54      322.96     24.81 o 
  14   4   8       67.39       62.85     12.41 o 
  15   4   8       42.52       36.60     14.06 o 
  16   4   8        0.45        0.41     13.23 o 
  17   4   8      416.37      445.77     27.29 o 
  18   4   8       44.92       47.35     14.68 o 
  19   4   8       48.61       43.63     12.41 o 
  20   4   8        4.10        6.62     14.68 o 
  21   4   8       12.30       10.75     16.33 o 
   0   5   8     1039.91     1422.35     21.40 o 
   1   5   8       39.27       46.56      7.29 o 
   2   5   8      174.58      159.41      6.96 o 
   3   5   8      988.95     1062.39     12.18 o 
   4   5   8        9.10       13.00      3.61 o 
   5   5   8        3.11        3.51      3.30 o 
   6   5   8      237.35      232.19      7.76 o 
   7   5   8      584.46      513.25     11.43 o 
   8   5   8       76.65       92.44     10.33 o 
   9   5   8      440.46      440.19     12.14 o 
  10   5   8       26.28       20.47     14.68 o 
  11   5   8      207.93      223.71     17.16 o 
  12   5   8      289.09      292.56     22.54 o 
  13   5   8        9.77        7.03     11.58 o 
  14   5   8       70.00       67.82     14.68 o 
  15   5   8       94.06      143.49     18.61 o 
  16   5   8        8.68       10.75     12.41 o 
  17   5   8      140.81      175.74     20.26 o 
  18   5   8       15.58       16.54     14.06 o 
  19   5   8       23.47       20.26     13.23 o 
  20   5   8        1.49       -0.27     10.66 o 
   0   6   8     1222.83     1390.08     20.18 o 
   1   6   8      320.98      328.60      9.06 o 
   2   6   8      103.37      104.41      3.15 o 
   3   6   8      435.03      430.68     10.06 o 
   4   6   8       47.36       73.29      5.39 o 
   5   6   8      233.88      257.70      8.47 o 
   6   6   8      331.41      333.37      9.33 o 
   7   6   8      362.88      363.48     12.87 o 
   8   6   8      124.00      138.53     12.35 o 
   9   6   8       70.36       56.86     10.66 o 
  10   6   8       62.36       58.72     10.42 o 
  11   6   8       28.68       28.12      8.46 o 
  12   6   8      186.90      176.78     15.94 o 
  13   6   8      130.26      129.64     14.23 o 
  14   6   8        8.45        6.62      9.05 o 
  15   6   8       74.19       72.78     11.91 o 
  16   6   8       30.78       33.26     10.07 o 
  17   6   8       87.04       89.53     11.69 o 
  18   6   8       20.77       17.99     10.92 o 
  19   6   8        7.70        7.24     11.25 o 
  20   6   8        8.32       11.89     10.92 o 
   0   7   8       80.39       68.64      6.99 o 
   1   7   8      232.65      197.39      7.72 o 
   2   7   8      119.61      155.69      6.50 o 
   3   7   8       93.06       83.17      4.21 o 
   4   7   8      320.45      321.92      9.25 o 
   5   7   8      676.43      899.26    155.80 o 
   6   7   8      194.58      229.15     10.60 o 
   7   7   8      221.85      203.45     11.44 o 
   8   7   8      184.80      207.70     16.22 o 
   9   7   8       18.60       17.78     10.07 o 
  10   7   8      146.58      125.30     15.32 o 
  11   7   8      119.35      105.24     12.35 o 
  12   7   8      103.14      130.46     14.33 o 
  13   7   8       17.82       18.19      9.94 o 
  14   7   8        0.67       -1.14      8.71 o 
  15   7   8       36.24       32.95     10.66 o 
  16   7   8       15.43       13.85      9.83 o 
  17   7   8        5.51        5.32     10.66 o 
  18   7   8       40.85       37.22     11.69 o 
  19   7   8       33.79       32.27     10.66 o 
   0   8   8      483.91      499.74     13.42 o 
   1   8   8      162.65      170.60      7.28 o 
   2   8   8      326.06      283.91     14.32 o 
   3   8   8        4.14        3.65      5.64 o 
   4   8   8      412.79      372.09     17.75 o 
   5   8   8       21.25       25.27      9.05 o 
   6   8   8      453.37      435.43     18.18 o 
   7   8   8      519.58      501.60     16.32 o 
   8   8   8        6.66        4.14      8.21 o 
   9   8   8       76.19       88.91     13.89 o 
  10   8   8       17.54       12.61      8.46 o 
  11   8   8        0.28        1.11      9.48 o 
  12   8   8      172.66      179.26     15.64 o 
  13   8   8       50.68       53.71      9.94 o 
  14   8   8       16.58       15.09     11.32 o 
  15   8   8       21.33       17.24      9.30 o 
  16   8   8       32.44       29.98     12.86 o 
  17   8   8       12.30        8.31     10.48 o 
  18   8   8        2.65        1.68     11.25 o 
   0   9   8     1442.02     1463.64     44.25 o 
   1   9   8       95.25      111.44      8.57 o 
   2   9   8       11.77        6.76      5.50 o 
   3   9   8      366.31      340.41     11.67 o 
   4   9   8      896.59     1089.96     74.72 o 
   5   9   8      485.78      431.98     18.82 o 
   6   9   8      193.34      172.90     12.01 o 
   7   9   8       21.20       20.06      9.21 o 
   8   9   8       21.74       19.44      9.69 o 
   9   9   8      132.20      133.48     13.16 o 
  10   9   8       14.85       17.99      9.64 o 
  11   9   8        5.10        6.62     10.15 o 
  12   9   8       33.07       32.25     12.03 o 
  13   9   8       70.06       99.58     23.26 o 
  14   9   8        3.17        1.10     11.25 o 
  15   9   8        5.03        2.07     10.38 o 
  16   9   8       72.96       70.30     13.36 o 
   0  10   8       92.18       97.38     23.36 o 
   1  10   8      386.20      396.56     23.90 o 
   2  10   8      120.67      120.54     15.90 o 
   3  10   8       58.23      108.89     11.90 o 
   4  10   8     1066.77      953.94    113.98 o 
   5  10   8      232.95      242.11     11.56 o 
   6  10   8        6.97        6.82      6.25 o 
   7  10   8       60.54       68.85     11.25 o 
   8  10   8      175.62      203.86     14.33 o 
   9  10   8       17.78       12.58     10.66 o 
  10  10   8       62.37       53.55     11.25 o 
  11  10   8        8.73        7.03      9.69 o 
  12  10   8      173.93      162.10     15.64 o 
  13  10   8        1.97        2.27     13.54 o 
  14  10   8       10.18       12.41     12.13 o 
   0  11   8      154.30      147.83     25.64 o 
   1  11   8       16.00       14.68     11.83 o 
   2  11   8       45.54       77.70     26.78 o 
   3  11   8       24.29       18.61     11.83 o 
   4  11   8       81.85       71.71     13.12 o 
   5  11   8       41.01       36.99      6.54 o 
   6  11   8        8.99        7.74      7.17 o 
   7  11   8       75.43       71.54      8.60 o 
   8  11   8       26.81       23.89     10.66 o 
   9  11   8       25.41       28.02     10.38 o 
  10  11   8       10.79        5.48     11.83 o 
  11  11   8       10.87        7.23     10.66 o 
  12  11   8       52.70       46.11     12.86 o 
   0  12   8       24.11       29.57     19.44 o 
   1  12   8       12.71        9.15     10.88 o 
   2  12   8        7.12        5.79     11.55 o 
   3  12   8       11.45        8.57     11.83 o 
   4  12   8       77.71       76.50     14.35 o 
   5  12   8       30.22       27.71     13.12 o 
   6  12   8       21.57       18.16      9.24 o 
   7  12   8        7.69        4.96     16.33 o 
   8  12   8       24.66       26.47     17.78 o 
   9  12   8       45.13       40.47     14.15 o 
   0  13   8       51.83       50.04     19.44 o 
   1  13   8       11.23       13.23     14.03 o 
   2  13   8        5.60        6.61     11.51 o 
   3  13   8        1.46        0.85     11.25 o 
   4  13   8       13.90        8.06     12.62 o 
   2   0   9     3438.04     3493.70     43.13 o 
   4   0   9     2512.76     2698.21     34.63 o 
   6   0   9      957.65     1250.06     22.80 o 
   8   0   9     5787.31     5380.79     55.48 o 
  10   0   9      881.49      890.79     95.32 o 
  12   0   9       23.74       68.23     11.83 o 
  14   0   9     1069.81     1265.78     26.57 o 
  16   0   9      239.54      270.24     26.78 o 
  18   0   9       36.27       34.12     10.42 o 
  20   0   9       38.70       41.26      8.94 o 
   1   1   9      117.61      105.03      9.92 o 
   2   1   9      683.31      608.75     13.72 o 
   3   1   9     1578.68     1397.53     21.44 o 
   4   1   9     1610.68     1735.63     21.19 o 
   5   1   9      286.37      293.20      7.82 o 
   6   1   9      270.37      216.68     12.38 o 
   7   1   9      447.46      393.78     12.81 o 
   8   1   9     5622.71     5527.12     39.13 o 
   9   1   9      639.94      586.16     14.25 o 
  10   1   9       58.69       62.74      5.04 o 
  11   1   9        5.78        3.72      5.46 o 
  12   1   9       47.37       44.36      4.79 o 
  13   1   9        5.72        4.76      3.81 o 
  14   1   9      759.06      683.07     11.18 o 
  15   1   9       79.30       80.18      6.46 o 
  16   1   9       70.70       62.85      7.23 o 
  17   1   9       91.65       91.39      6.75 o 
  18   1   9      135.93      149.07      6.64 o 
  19   1   9       22.45       26.01      6.16 o 
  20   1   9        8.07        9.01      9.88 o 
  21   1   9       25.94       29.57     10.42 o 
  22   1   9       11.36       10.54     10.28 o 
   1   2   9      950.13     1012.13     17.25 o 
   2   2   9      478.24      473.63     12.40 o 
   3   2   9     1085.14     1043.60     13.90 o 
   4   2   9      210.03      194.56      8.29 o 
   5   2   9      205.51      194.35      7.31 o 
   6   2   9       26.36       18.82      5.44 o 
   7   2   9      890.88      910.91    239.33 o 
   8   2   9     1570.36     1844.83     25.54 o 
   9   2   9      622.31      605.24     13.00 o 
  10   2   9      250.50      240.87      9.23 o 
  11   2   9       25.95       19.39      5.72 o 
  12   2   9      370.81      327.14     12.36 o 
  13   2   9        0.40       -1.98      4.31 o 
  14   2   9        5.32        4.05      5.88 o 
  15   2   9        9.17       12.25      5.80 o 
  16   2   9       18.36       17.99      6.49 o 
  17   2   9       71.09      112.03     16.38 o 
  18   2   9      212.95      235.91     15.51 o 
  19   2   9        7.34        6.41     12.41 o 
  20   2   9       19.08       22.12     14.68 o 
  21   2   9       21.65       23.16     14.06 o 
   1   3   9      949.36      815.32     14.47 o 
   2   3   9      393.23      378.90      9.54 o 
   3   3   9      923.20     1069.87     13.20 o 
   4   3   9       64.92       67.47      7.24 o 
   5   3   9      291.22      254.85      7.70 o 
   6   3   9      216.58      227.02      6.84 o 
   7   3   9       72.46       82.17     12.62 o 
   8   3   9      308.05      328.75      8.38 o 
   9   3   9      254.70      233.43     10.28 o 
  10   3   9      435.42      416.46     12.92 o 
  11   3   9      225.77      227.23     11.43 o 
  12   3   9       18.87       20.26      6.16 o 
  13   3   9      272.42      286.89     11.43 o 
  14   3   9       10.29       11.33      6.50 o 
  15   3   9        2.63        0.41      8.48 o 
  16   3   9      120.73      113.10     14.68 o 
  17   3   9       17.23       18.61     10.13 o 
  18   3   9       17.01       16.13     10.13 o 
  19   3   9       41.02       36.60     16.33 o 
  20   3   9        5.35        4.14     10.96 o 
  21   3   9        8.45       10.13     16.33 o 
   1   4   9     1071.98     1444.02     13.74 o 
   2   4   9        7.03        8.00      2.75 o 
   3   4   9      182.30      232.27      6.66 o 
   4   4   9      152.99      146.59      7.60 o 
   5   4   9      897.24     1391.08     13.56 o 
   6   4   9       48.48       43.84      3.55 o 
   7   4   9      225.19      198.57     11.40 o 
   8   4   9      178.94      188.59      8.49 o 
   9   4   9     1118.53     1235.60     17.78 o 
  10   4   9        0.28       -2.07      4.54 o 
  11   4   9      207.13      216.48     11.59 o 
  12   4   9      243.35      272.15     10.48 o 
  13   4   9      312.94      326.89     21.71 o 
  14   4   9      119.82      128.81     20.26 o 
  15   4   9       15.79       17.99     11.58 o 
  16   4   9       18.34       16.95     13.23 o 
  17   4   9       14.95       12.82     12.41 o 
  18   4   9       84.00       87.87     15.51 o 
  19   4   9      149.92      187.32     17.78 o 
  20   4   9        0.99        2.69     14.06 o 
  21   4   9       20.40       23.16     14.06 o 
   1   5   9     1741.39     1464.98     20.34 o 
   2   5   9       91.51       81.67      4.57 o 
   3   5   9      252.93      231.16      7.87 o 
   4   5   9      641.35      575.58     10.73 o 
   5   5   9      266.45      247.93      8.90 o 
   6   5   9      257.24      284.59      7.85 o 
   7   5   9      103.20      127.57     10.47 o 
   8   5   9       93.32       69.61      6.76 o 
   9   5   9     1895.91     1733.66     20.37 o 
  10   5   9       25.08       21.30     10.96 o 
  11   5   9      866.50      790.23     33.49 o 
  12   5   9      124.85      164.79     19.44 o 
  13   5   9      216.53      192.70     21.71 o 
  14   5   9       35.03       27.71     14.68 o 
  15   5   9       70.08       81.05     13.23 o 
  16   5   9       27.95       25.64     13.23 o 
  17   5   9       41.15       45.69     14.68 o 
  18   5   9       75.06       78.15     14.06 o 
  19   5   9        4.08        4.76     13.23 o 
  20   5   9       13.34       10.13     14.68 o 
   1   6   9      159.44      143.95      6.46 o 
   2   6   9      121.85      143.08      6.87 o 
   3   6   9      112.36      111.03      6.90 o 
   4   6   9      301.80      307.45      8.26 o 
   5   6   9      314.31      300.04      9.14 o 
   6   6   9      366.46      345.42     10.38 o 
   7   6   9      869.60      795.76     21.49 o 
   8   6   9      552.12      518.96     16.30 o 
   9   6   9      301.67      300.51     17.75 o 
  10   6   9      132.59      124.44     11.69 o 
  11   6   9      355.53      347.67     21.92 o 
  12   6   9      186.70      188.36     12.13 o 
  13   6   9      225.78      233.84     15.32 o 
  14   6   9       37.04       33.06      9.83 o 
  15   6   9       56.27       53.44      8.46 o 
  16   6   9      112.02      175.54     14.13 o 
  17   6   9        1.92       -0.10      9.36 o 
  18   6   9        2.69        5.38     10.92 o 
  19   6   9       74.67       75.88     12.57 o 
   1   7   9      446.26      393.41     10.13 o 
   2   7   9      125.67      129.43      6.94 o 
   3   7   9      476.73      425.78     10.55 o 
   4   7   9       40.55       28.95      5.20 o 
   5   7   9       53.26       49.29      5.10 o 
   6   7   9      502.23      477.51     15.31 o 
   7   7   9      231.48      213.09     11.46 o 
   8   7   9      410.48      380.15     16.06 o 
   9   7   9       71.79       68.44      9.45 o 
  10   7   9        1.10        0.40      8.71 o 
  11   7   9      159.76      187.53     15.35 o 
  12   7   9        8.48       10.72      8.71 o 
  13   7   9      198.06      191.03     13.71 o 
  14   7   9      108.52      101.73     12.62 o 
  15   7   9       20.55       13.74     10.92 o 
  16   7   9        8.40        8.48     13.16 o 
  17   7   9       17.72       14.78      9.94 o 
  18   7   9       12.42       10.70      9.83 o 
   1   8   9       50.22       50.39      5.41 o 
   2   8   9      144.56      149.93      6.91 o 
   3   8   9      350.14      342.81     13.16 o 
   4   8   9      223.57      228.15      8.33 o 
   5   8   9      150.11      140.28      9.29 o 
   6   8   9     1100.84     1029.96     18.54 o 
   7   8   9       58.68       70.14     10.42 o 
   8   8   9      423.37      388.62     17.52 o 
   9   8   9      131.96      122.40     11.25 o 
  10   8   9       60.53       84.52     27.40 o 
  11   8   9      146.84      182.36     14.54 o 
  12   8   9       60.94       53.76     10.42 o 
  13   8   9       53.42       45.90     10.38 o 
  14   8   9        4.45        3.20     10.38 o 
  15   8   9       13.42       11.48     10.38 o 
  16   8   9       16.51       11.27     10.15 o 
  17   8   9       21.00       15.71     11.51 o 
   1   9   9      347.74      317.17     14.35 o 
   2   9   9       14.19       11.34      5.63 o 
   3   9   9      443.73      400.08     13.99 o 
   4   9   9       12.80        4.99      7.14 o 
   5   9   9      455.72      431.45     12.18 o 
   6   9   9      318.15      299.59     14.40 o 
   7   9   9      180.84      193.77     14.58 o 
   8   9   9      211.18      226.19     11.61 o 
   9   9   9      147.70      138.94     10.38 o 
  10   9   9       28.03       23.16     12.03 o 
  11   9   9      100.77      101.31     13.12 o 
  12   9   9       95.78       94.49     12.28 o 
  13   9   9       90.73       87.98     11.55 o 
  14   9   9        9.18        9.51     12.62 o 
  15   9   9       85.20       86.01     13.12 o 
  16   9   9       24.11       25.26     11.91 o 
   1  10   9       55.58       58.31     10.66 o 
   2  10   9       27.25       23.57     12.03 o 
   3  10   9      146.13      133.86      8.05 o 
   4  10   9       10.88       13.62      6.73 o 
   5  10   9      406.15      391.60     14.83 o 
   6  10   9      121.36      112.95     13.34 o 
   7  10   9      153.94      202.27     12.52 o 
   8  10   9       36.19       36.26     10.16 o 
   9  10   9      116.79      125.24     11.54 o 
  10  10   9        4.23        2.99     10.07 o 
  11  10   9        7.48        6.59     10.28 o 
  12  10   9        0.45        0.18     10.48 o 
  13  10   9       45.27       43.01     13.12 o 
  14  10   9       19.35       16.75     12.35 o 
   1  11   9       11.21       14.06     11.25 o 
   2  11   9       91.27      126.12     15.05 o 
   3  11   9       18.20       21.03     10.15 o 
   4  11   9       36.07       26.86      7.60 o 
   5  11   9        3.26        2.31     10.66 o 
   6  11   9        2.27        0.86      8.40 o 
   7  11   9       18.85       16.33      6.93 o 
   8  11   9       40.67       36.80     10.42 o 
   9  11   9        3.60        5.32      8.82 o 
  10  11   9       51.93       49.99     10.29 o 
  11  11   9       76.44       76.50     13.89 o 
   1  12   9       33.16       27.98     12.31 o 
   2  12   9        1.20       -0.92     10.66 o 
   3  12   9       35.50       32.46     12.35 o 
   4  12   9       28.02       28.64     10.97 o 
   5  12   9       50.08       41.58     10.17 o 
   6  12   9        8.23        4.55     16.33 o 
   7  12   9       30.27       29.77     16.33 o 
   8  12   9       25.30       17.78     16.33 o 
   1  13   9       18.16       21.50     13.12 o 
   0   0  10      588.89      530.96     25.64 o 
   2   0  10     1380.92     1315.27     28.80 o 
   4   0  10     2497.60     2527.85     37.13 o 
   6   0  10      428.31      419.93     18.71 o 
   8   0  10       90.82       91.60     10.15 o 
  10   0  10       52.92       46.11      9.64 o 
  12   0  10     2408.32     2182.43     36.28 o 
  14   0  10     1025.37      983.14     24.37 o 
  16   0  10      333.46      348.80     17.16 o 
  18   0  10        3.21        0.50      8.78 o 
  20   0  10       13.42       15.09     10.28 o 
   0   1  10      669.97      637.85     21.71 o 
   1   1  10     2189.11     2421.42     22.88 o 
   2   1  10     1645.51     1721.52     21.73 o 
   3   1  10      280.88      270.70     13.50 o 
   4   1  10     1184.24     1084.83     17.78 o 
   5   1  10       48.66       92.71     11.16 o 
   6   1  10      142.02      174.19      8.10 o 
   7   1  10       36.31       33.68      5.59 o 
   8   1  10      604.77      584.71     13.83 o 
   9   1  10     2347.99     2207.99     25.45 o 
  10   1  10      301.54      317.17     12.86 o 
  11   1  10      183.22      183.81     10.25 o 
  12   1  10     1261.14     1402.53     20.92 o 
  13   1  10       68.55       55.62      7.64 o 
  14   1  10      260.39      263.72      9.76 o 
  15   1  10       60.17       60.49      4.88 o 
  16   1  10      169.27      174.91     15.16 o 
  17   1  10       29.15       26.88      6.26 o 
  18   1  10       47.32       46.77      7.75 o 
  19   1  10       16.29       13.13      6.86 o 
  20   1  10        0.09       -0.41      8.78 o 
  21   1  10        1.19        2.69     11.16 o 
   0   2  10      179.40      190.22     12.57 o 
   1   2  10     2218.03     2411.11     25.85 o 
   2   2  10      666.36      812.35     15.24 o 
   3   2  10      704.88      663.07     11.02 o 
   4   2  10       36.88       38.34      3.40 o 
   5   2  10      248.51      272.30      7.47 o 
   6   2  10      261.07      271.47     10.28 o 
   7   2  10      234.62      221.29     11.47 o 
   8   2  10        0.97        1.77      5.29 o 
   9   2  10      450.86      418.02     13.12 o 
  10   2  10      236.50      245.14     11.53 o 
  11   2  10       52.88       49.83      6.95 o 
  12   2  10      222.73      203.24      9.60 o 
  13   2  10      136.21      146.85     11.70 o 
  14   2  10       59.00       54.48      5.93 o 
  15   2  10        1.47       -1.00      5.22 o 
  16   2  10       16.36       14.48      6.14 o 
  17   2  10        6.97        4.69      8.94 o 
  18   2  10       30.49       29.58      9.45 o 
  19   2  10        3.43        2.38      9.94 o 
  20   2  10       12.54       12.59     10.66 o 
  21   2  10       38.49       39.49     10.48 o 
   0   3  10      354.02      366.17     15.35 o 
   1   3  10       62.63       61.40      5.26 o 
   2   3  10      446.31      451.46     26.93 o 
   3   3  10      320.15      347.15      8.62 o 
   4   3  10     1032.83     1317.18     13.95 o 
   5   3  10      157.86      147.07      6.18 o 
   6   3  10      352.60      343.22     10.15 o 
   7   3  10       51.98       55.41      5.59 o 
   8   3  10       67.38       69.68      8.91 o 
   9   3  10       93.86       85.04      5.86 o 
  10   3  10      234.77      236.95     10.17 o 
  11   3  10      434.02      446.44     13.32 o 
  12   3  10      159.26      151.32      7.90 o 
  13   3  10       79.70       79.60      9.14 o 
  14   3  10       16.48       20.68      5.72 o 
  15   3  10        1.55       -0.30      8.71 o 
  16   3  10        8.24        7.91      8.71 o 
  17   3  10       15.36       15.52      9.09 o 
  18   3  10       80.55       78.36     10.66 o 
  19   3  10       34.31       36.39      9.48 o 
  20   3  10       12.88       14.68     11.91 o 
  21   3  10        9.89       11.16     11.89 o 
   0   4  10      175.81      163.55     12.17 o 
   1   4  10     1652.34     1488.05     15.74 o 
   2   4  10      615.03      568.04     12.88 o 
   3   4  10       43.40       46.37      3.06 o 
   4   4  10       66.74       64.24      6.19 o 
   5   4  10      325.50      290.50      9.20 o 
   6   4  10       53.86       52.52      8.22 o 
   7   4  10      271.76      275.14     12.18 o 
   8   4  10      162.98      210.48      9.82 o 
   9   4  10        0.51       -1.24      4.28 o 
  10   4  10      167.82      184.98      9.24 o 
  11   4  10      133.03      126.02     11.83 o 
  12   4  10      270.87      270.23     10.38 o 
  13   4  10       29.81       30.41      8.21 o 
  14   4  10       43.34       38.54      8.44 o 
  15   4  10       35.95       35.99      8.48 o 
  16   4  10      142.65      161.06     17.78 o 
  17   4  10       25.27       29.36     14.68 o 
  18   4  10       12.05        9.72     14.68 o 
  19   4  10        5.31        8.68     14.06 o 
  20   4  10       17.90       18.61     14.68 o 
   0   5  10       86.08       90.77      7.09 o 
   1   5  10      313.42      275.26      6.31 o 
   2   5  10      169.53      198.49      7.51 o 
   3   5  10        1.07        5.40      3.70 o 
   4   5  10      149.41      167.89      7.05 o 
   5   5  10       84.89      117.85      6.22 o 
   6   5  10        8.20        7.44      5.88 o 
   7   5  10      565.80      491.22     13.22 o 
   8   5  10      212.11      203.08     12.17 o 
   9   5  10      318.98      289.83     13.78 o 
  10   5  10       50.58       69.85     24.40 o 
  11   5  10     1157.05     1648.69     29.54 o 
  12   5  10        8.07        8.28      8.21 o 
  13   5  10       13.50       11.99      7.44 o 
  14   5  10       30.49       26.47     14.68 o 
  15   5  10      110.29       98.21     17.78 o 
  16   5  10        0.78       -1.24     12.41 o 
  17   5  10       86.90       80.02     16.33 o 
  18   5  10        7.15        4.96     12.41 o 
  19   5  10        6.57        4.34     17.78 o 
   0   6  10       36.07       22.95      7.44 o 
   1   6  10      244.00      216.73      7.28 o 
   2   6  10       18.46       13.85      4.83 o 
   3   6  10      204.40      220.61      6.48 o 
   4   6  10      356.29      347.56     10.89 o 
   5   6  10      168.69      161.51      5.99 o 
   6   6  10      112.66      108.96      7.61 o 
   7   6  10        3.09        2.73      5.64 o 
   8   6  10      710.33      665.14     18.67 o 
   9   6  10        3.04        2.27      6.85 o 
  10   6  10       31.73       22.88      8.06 o 
  11   6  10       81.62       91.41     11.30 o 
  12   6  10       55.78       52.63      7.63 o 
  13   6  10       25.51       26.90      9.64 o 
  14   6  10      237.14      223.51     16.93 o 
  15   6  10       51.48       66.07     19.02 o 
  16   6  10       16.04       19.02     10.66 o 
  17   6  10       71.85       73.07     10.15 o 
  18   6  10        3.11        2.07      9.28 o 
  19   6  10        0.46       -1.03     10.07 o 
   0   7  10       87.77       69.80      4.53 o 
   1   7  10      768.86      782.99     13.99 o 
   2   7  10      250.37      222.16      4.86 o 
   3   7  10       16.85       15.30      4.16 o 
   4   7  10      122.64      150.52      7.37 o 
   5   7  10       31.11       22.95      7.27 o 
   6   7  10      720.95      657.01     19.29 o 
   7   7  10      201.68      217.10     11.20 o 
   8   7  10      100.64      107.27      9.98 o 
   9   7  10       30.70       24.55      8.23 o 
  10   7  10       29.51       30.59      7.13 o 
  11   7  10       97.77       94.90      9.41 o 
  12   7  10       70.29       63.89     10.42 o 
  13   7  10       97.00       96.65     11.16 o 
  14   7  10       15.40       17.99     11.83 o 
  15   7  10      143.12      143.94     10.92 o 
  16   7  10       57.84       59.13     12.87 o 
  17   7  10       27.13       26.26     10.42 o 
  18   7  10       23.25       21.50     11.32 o 
   0   8  10      121.77      135.97     10.55 o 
   1   8  10      203.92      222.53      8.40 o 
   2   8  10      313.50      282.43     11.01 o 
   3   8  10      273.78      258.05      9.34 o 
   4   8  10       69.62       58.24      7.63 o 
   5   8  10        0.63        2.48      6.70 o 
   6   8  10      241.45      265.41     13.87 o 
   7   8  10      333.61      361.83     15.08 o 
   8   8  10        3.86        2.20      8.57 o 
   9   8  10      160.11      189.80     11.71 o 
  10   8  10       97.70       79.19      9.45 o 
  11   8  10       99.16      110.91     15.13 o 
  12   8  10        4.81        0.51      9.83 o 
  13   8  10       41.19       38.87     11.55 o 
  14   8  10      106.59      126.34     21.50 o 
  15   8  10       82.42       81.26     12.35 o 
  16   8  10       64.56       63.89     12.62 o 
   0   9  10       12.89        7.86     13.23 o 
   1   9  10      101.73       91.40      8.73 o 
   2   9  10       49.19       62.14      9.04 o 
   3   9  10       85.97       72.55      9.29 o 
   4   9  10       87.95      101.93     10.40 o 
   5   9  10      421.32      404.01     18.67 o 
   6   9  10       16.50       13.65      9.24 o 
   7   9  10        6.27        5.20      8.78 o 
   8   9  10       69.89       60.58     11.64 o 
   9   9  10        6.00        5.87      7.98 o 
  10   9  10        5.45        4.60      8.62 o 
  11   9  10       22.57       17.37      9.96 o 
  12   9  10       82.30       74.02     10.68 o 
  13   9  10       33.90       30.81     12.62 o 
  14   9  10        5.63        4.04     11.16 o 
  15   9  10      133.47      174.09     16.22 o 
   0  10  10      109.87      123.64     21.71 o 
   1  10  10       77.53       71.54     12.57 o 
   2  10  10       34.22       26.19      8.34 o 
   3  10  10      110.94      103.38     15.35 o 
   4  10  10      196.57      175.54     11.98 o 
   5  10  10        6.24        7.00      8.01 o 
   6  10  10       98.84      113.10     10.99 o 
   7  10  10      457.09      460.78     19.87 o 
   8  10  10       93.33       83.31     11.82 o 
   9  10  10      110.52      131.97     12.85 o 
  10  10  10        0.72       -1.18      7.32 o 
  11  10  10      133.03      123.23     11.05 o 
  12  10  10       37.95       31.41      9.98 o 
  13  10  10       58.87       76.58     19.02 o 
   0  11  10       63.81      107.10     20.26 o 
   1  11  10       18.07       15.09     10.92 o 
   2  11  10        9.85        9.72     11.25 o 
   3  11  10       37.62       31.86      8.32 o 
   4  11  10       56.06       62.65     14.23 o 
   5  11  10       19.33       20.26     18.61 o 
   6  11  10       13.24       12.49     11.16 o 
   7  11  10       27.79       20.06      8.06 o 
   8  11  10       38.26       33.29     11.25 o 
   9  11  10       70.49       91.83     18.13 o 
  10  11  10       24.33       26.27      9.50 o 
   0  12  10       25.38       25.22     18.61 o 
   1  12  10       64.70       65.34     12.86 o 
   2  12  10        6.29        4.73     11.25 o 
   3  12  10       38.42       34.39     12.86 o 
   4  12  10       18.20       13.65     15.51 o 
   5  12  10       23.58       22.74     18.61 o 
   6  12  10        4.96        8.68     17.78 o 
   7  12  10        7.15        8.68     17.78 o 
   2   0  11      742.98      708.47     21.93 o 
   4   0  11      478.44      455.80     20.61 o 
   6   0  11        9.54       10.34      7.25 o 
   8   0  11     1396.48     1242.93     28.57 o 
  10   0  11      427.95      427.99     21.93 o 
  12   0  11     2870.20     3136.32     42.84 o 
  14   0  11      200.13      203.66     13.36 o 
  16   0  11       55.58       58.10     11.91 o 
  18   0  11       87.21       74.02     10.78 o 
  20   0  11       43.89       54.38     11.91 o 
   1   1  11     1434.17     1762.78     22.92 o 
   2   1  11      736.34      751.40     17.67 o 
   3   1  11      617.08      940.11     82.43 o 
   4   1  11       31.66       29.15      6.40 o 
   5   1  11       67.35       79.86     11.54 o 
   6   1  11      114.88      108.66      8.02 o 
   7   1  11       84.20       80.22      9.87 o 
   8   1  11      328.02      309.52     12.79 o 
   9   1  11      176.75      200.65      9.90 o 
  10   1  11       44.45       47.14      9.16 o 
  11   1  11      467.85      463.55     15.11 o 
  12   1  11     1791.69     1790.10     25.97 o 
  13   1  11        5.30        3.00      6.50 o 
  14   1  11       78.69      100.87     13.27 o 
  15   1  11       79.80       85.90     10.53 o 
  16   1  11      109.82      100.53      5.49 o 
  17   1  11      146.82      135.03      5.82 o 
  18   1  11       19.28       16.38      7.92 o 
  19   1  11       30.71       33.08      7.21 o 
  20   1  11        3.06        2.48     11.03 o 
   1   2  11      475.52      450.32     13.88 o 
   2   2  11     1303.87     1148.67     19.54 o 
   3   2  11      770.26      981.38     17.99 o 
   4   2  11      313.04      323.99      8.51 o 
   5   2  11      278.95      247.95     12.06 o 
   6   2  11      323.75      345.08     12.27 o 
   7   2  11      273.99      235.50     10.74 o 
   8   2  11      213.94      224.75     13.00 o 
   9   2  11      246.47      242.73     11.04 o 
  10   2  11      283.28      286.23      9.29 o 
  11   2  11      377.34      349.15     21.15 o 
  12   2  11      709.49     1096.85     17.93 o 
  13   2  11      234.57      211.76     11.47 o 
  14   2  11      211.53      215.65     11.36 o 
  15   2  11       38.98       40.29      6.61 o 
  16   2  11       16.61       15.78      6.31 o 
  17   2  11      124.02      131.50     14.23 o 
  18   2  11       26.27       22.79     10.07 o 
  19   2  11        0.35       -2.07      8.71 o 
  20   2  11        5.08        3.31      9.28 o 
   1   3  11      288.15      308.99      9.78 o 
   2   3  11       84.84      109.17      7.22 o 
   3   3  11      325.60      327.09      9.73 o 
   4   3  11      179.51      212.37      7.08 o 
   5   3  11       58.72       58.93      6.00 o 
   6   3  11      200.92      192.29      8.92 o 
   7   3  11      140.21      124.79      4.38 o 
   8   3  11      144.55      127.09      8.98 o 
   9   3  11      243.90      221.23     11.52 o 
  10   3  11      551.57      500.84     13.88 o 
  11   3  11      177.80      153.00     13.37 o 
  12   3  11       13.18       15.72      5.64 o 
  13   3  11      209.79      229.71     11.27 o 
  14   3  11        9.90        9.27      6.33 o 
  15   3  11       70.69       95.32     13.71 o 
  16   3  11        2.03       -0.31      9.64 o 
  17   3  11       27.51       23.28      9.88 o 
  18   3  11        5.20        4.81      9.83 o 
  19   3  11        5.98        8.27     11.16 o 
  20   3  11        0.64        0.18      9.60 o 
   1   4  11       14.25       10.96      4.27 o 
   2   4  11       79.78       76.29      3.86 o 
   3   4  11      180.84      190.15      8.26 o 
   4   4  11        6.28        4.28      3.30 o 
   5   4  11       52.39       50.04      6.78 o 
   6   4  11      153.11      126.74     11.36 o 
   7   4  11      942.68      863.42     16.59 o 
   8   4  11      107.00      131.60     11.19 o 
   9   4  11       64.08       56.88      6.07 o 
  10   4  11      156.43      133.61     12.04 o 
  11   4  11       65.79       84.77      9.11 o 
  12   4  11       43.44       41.04      6.42 o 
  13   4  11      247.73      257.00     15.32 o 
  14   4  11       19.63       21.59      8.71 o 
  15   4  11      149.83      145.76     15.64 o 
  16   4  11      174.90      172.02     12.50 o 
  17   4  11       51.04       52.87      9.88 o 
  18   4  11        6.63        2.02     10.88 o 
  19   4  11       23.97       19.64     12.03 o 
   1   5  11       10.22        6.00      4.38 o 
   2   5  11      208.64      179.02      7.66 o 
   3   5  11     1467.95     1760.94     17.46 o 
   4   5  11       57.12       47.14      5.52 o 
   5   5  11      350.06      332.34     12.99 o 
   6   5  11      372.26      353.85     11.94 o 
   7   5  11      209.60      192.49     14.48 o 
   8   5  11      133.63      123.64      9.72 o 
   9   5  11       55.70       55.99      5.75 o 
  10   5  11       14.55       14.11      9.69 o 
  11   5  11      341.19      340.94     21.33 o 
  12   5  11       17.27       13.11      9.09 o 
  13   5  11      177.72      169.58     13.71 o 
  14   5  11        1.73        2.07     10.66 o 
  15   5  11        4.79        4.55      9.30 o 
  16   5  11      105.96      114.92     12.28 o 
  17   5  11       31.39       34.94     10.92 o 
  18   5  11        0.03       -1.65     11.83 o 
  19   5  11        6.62        4.55     12.62 o 
   1   6  11      269.65      224.98      8.35 o 
   2   6  11      646.79      791.93     29.47 o 
   3   6  11      224.97      203.04     10.90 o 
   4   6  11       84.35      101.81     11.65 o 
   5   6  11      117.06      136.29      8.49 o 
   6   6  11      110.93      124.62      8.41 o 
   7   6  11      217.39      234.26     10.82 o 
   8   6  11        1.31       -1.06      6.26 o 
   9   6  11       20.77       18.75      6.98 o 
  10   6  11      345.83      363.27     15.59 o 
  11   6  11      174.28      176.78     13.70 o 
  12   6  11       37.00       39.70      9.26 o 
  13   6  11       35.31       37.07      7.61 o 
  14   6  11       10.64        9.32      7.86 o 
  15   6  11      199.99      224.12     13.58 o 
  16   6  11      115.17      112.23     11.76 o 
  17   6  11       21.46       19.81      8.56 o 
  18   6  11        5.66        2.78      9.14 o 
   1   7  11       78.48       72.38      5.87 o 
   2   7  11      597.35      959.96     49.72 o 
   3   7  11      165.28      163.96      7.59 o 
   4   7  11       38.11       30.81      5.74 o 
   5   7  11       56.56       56.31      8.23 o 
   6   7  11      246.05      207.17     17.14 o 
   7   7  11      156.04      168.51     11.36 o 
   8   7  11      419.78      391.94     18.48 o 
   9   7  11      103.12      128.97     18.51 o 
  10   7  11      257.77      253.90     14.13 o 
  11   7  11       20.35       18.20      8.08 o 
  12   7  11       59.33       58.31      9.45 o 
  13   7  11        1.79       -1.81      7.96 o 
  14   7  11       33.49       27.29      9.90 o 
  15   7  11       23.27       24.31      9.56 o 
  16   7  11       12.74       12.22     10.87 o 
  17   7  11       34.32       36.18      9.62 o 
   1   8  11       66.69      106.70      7.22 o 
   2   8  11      176.59      168.74      9.41 o 
   3   8  11      155.38      139.73      8.53 o 
   4   8  11      308.57      294.63     13.72 o 
   5   8  11       86.64       74.45     10.58 o 
   6   8  11       44.73       44.25      8.95 o 
   7   8  11      227.83      268.17     12.52 o 
   8   8  11      108.13      110.72     16.64 o 
   9   8  11       30.24       34.12      9.58 o 
  10   8  11       11.12        7.17      8.06 o 
  11   8  11        3.39        0.83      7.89 o 
  12   8  11       24.56       25.66      9.14 o 
  13   8  11       31.11       25.64      9.96 o 
  14   8  11        6.91        4.81      9.71 o 
  15   8  11       28.97       27.19      9.05 o 
  16   8  11        2.81       -0.12      9.69 o 
   1   9  11      401.09      379.51     12.07 o 
   2   9  11      266.67      261.14     13.95 o 
   3   9  11      101.93      121.37      9.87 o 
   4   9  11      132.75      130.83     21.70 o 
   5   9  11      194.58      161.06     14.00 o 
   6   9  11       80.93       79.62     12.80 o 
   7   9  11       69.33       63.27     10.14 o 
   8   9  11      115.66      107.45     10.29 o 
   9   9  11       64.68       61.55     10.14 o 
  10   9  11       42.24       34.32     10.90 o 
  11   9  11       23.57       20.98      9.41 o 
  12   9  11       80.82       90.18     13.07 o 
  13   9  11       12.17       14.28      8.78 o 
  14   9  11       12.91       13.58     10.27 o 
   1  10  11      133.11      127.57     15.64 o 
   2  10  11       37.66       33.29     12.62 o 
   3  10  11      142.00      142.46     15.05 o 
   4  10  11       14.10       14.44      8.57 o 
   5  10  11       47.74       79.74     18.49 o 
   6  10  11       87.60       76.71     10.29 o 
   7  10  11       40.48       38.46     10.58 o 
   8  10  11      174.84      159.69     12.38 o 
   9  10  11       13.55       13.03      9.73 o 
  10  10  11        2.80        3.32      9.24 o 
  11  10  11       23.36       22.44      9.45 o 
  12  10  11       38.95       35.15     10.23 o 
   1  11  11       31.63       29.98     12.35 o 
   2  11  11        7.76        6.62      8.48 o 
   3  11  11        4.77        9.30     16.33 o 
   4  11  11        1.94       -1.65     17.16 o 
   5  11  11       37.48       37.01     17.16 o 
   6  11  11       11.90        7.03     14.68 o 
   7  11  11       93.58       87.25     11.20 o 
   8  11  11       97.93      112.06     12.55 o 
   9  11  11        8.78        9.84      9.57 o 
   1  12  11        7.77        6.06     11.51 o 
   2  12  11        8.22        5.79     11.83 o 
   3  12  11        5.20        3.72     15.51 o 
   4  12  11       32.58       33.70     20.26 o 
   0   0  12     7057.75    10220.49    103.38 o 
   2   0  12      142.30      148.34     15.90 o 
   4   0  12      558.81      546.88     22.76 o 
   6   0  12      207.39      203.85     15.64 o 
   8   0  12     1846.30     1812.33     34.79 o 
  10   0  12      232.02      226.40     21.67 o 
  12   0  12     1434.80     1270.43     35.74 o 
  14   0  12       66.85       75.62     14.16 o 
  16   0  12      499.89      489.19     16.52 o 
  18   0  12      266.12      313.03     14.61 o 
  20   0  12       39.62       41.77     11.03 o 
   0   1  12     4260.74     3817.90     54.97 o 
   1   1  12       25.74       27.91      6.30 o 
   2   1  12      140.07      129.64      9.38 o 
   3   1  12        7.33        4.63      5.22 o 
   4   1  12      558.87      482.69     16.11 o 
   5   1  12      310.97      316.19     13.43 o 
   6   1  12       23.00       22.74      7.40 o 
   7   1  12      407.04      394.50     13.76 o 
   8   1  12      400.60      371.80     14.84 o 
   9   1  12      364.82      316.48     13.98 o 
  10   1  12      516.45      508.83     16.21 o 
  11   1  12       73.29       65.34      8.22 o 
  12   1  12     1957.41     1848.57     25.20 o 
  13   1  12      108.03      114.60      9.16 o 
  14   1  12       65.42       65.13      8.51 o 
  15   1  12       21.89       20.75      6.19 o 
  16   1  12       36.60       38.46      7.45 o 
  17   1  12        9.25        9.20      6.28 o 
  18   1  12      124.95      120.00      6.00 o 
  19   1  12       10.13        9.69      8.22 o 
  20   1  12       25.57       31.43     11.32 o 
   0   2  12     1011.25      943.65     29.38 o 
   1   2  12       96.55       90.35     10.36 o 
   2   2  12      224.16      236.26      9.70 o 
   3   2  12       60.25       51.69      6.52 o 
   4   2  12        0.55       -1.50      4.98 o 
   5   2  12      133.00      157.47      8.54 o 
   6   2  12      368.83      368.62     14.15 o 
   7   2  12       63.19       61.96      8.07 o 
   8   2  12      587.59      553.03     13.99 o 
   9   2  12      537.85      512.23     16.23 o 
  10   2  12       70.59       95.32      9.39 o 
  11   2  12       29.01       26.47      7.47 o 
  12   2  12       99.42       74.01     17.43 o 
  13   2  12       58.57       62.79     11.95 o 
  14   2  12        4.74        3.08      6.15 o 
  15   2  12       28.69       30.04      7.24 o 
  16   2  12       23.68       24.16      6.38 o 
  17   2  12       13.32       11.16      8.48 o 
  18   2  12       16.89       21.92     10.88 o 
  19   2  12       11.40       10.30     10.78 o 
  20   2  12       14.61       19.73     10.48 o 
   0   3  12      299.38      318.82     20.30 o 
   1   3  12      428.67      369.06     11.01 o 
   2   3  12      126.52      151.92      7.25 o 
   3   3  12      403.66      367.20     10.75 o 
   4   3  12        3.32        1.89      5.44 o 
   5   3  12      224.26      252.87     11.91 o 
   6   3  12       66.28       69.06      6.64 o 
   7   3  12        4.04        0.72      6.71 o 
   8   3  12      200.16      185.64     14.12 o 
   9   3  12     1125.90     1166.79     21.38 o 
  10   3  12       12.33        8.98      7.47 o 
  11   3  12      183.37      218.75     10.42 o 
  12   3  12       24.78       28.07      6.59 o 
  13   3  12      117.95      126.33      9.32 o 
  14   3  12       84.06       86.01      7.58 o 
  15   3  12       67.79       66.58     11.16 o 
  16   3  12       90.37       93.04     10.28 o 
  17   3  12       17.70       13.03      9.69 o 
  18   3  12       67.69       72.99     11.08 o 
  19   3  12        0.48        2.89     10.28 o 
   0   4  12       35.06       47.56     15.01 o 
   1   4  12       92.21      115.93      6.29 o 
   2   4  12      500.64      587.83     47.79 o 
   3   4  12       96.34       97.18      7.21 o 
   4   4  12      427.84      403.90     16.22 o 
   5   4  12      114.43       98.30      8.39 o 
   6   4  12       19.24       20.67      6.45 o 
   7   4  12      183.92      180.91     11.25 o 
   8   4  12       20.80       22.54      7.30 o 
   9   4  12      374.40      340.74     15.39 o 
  10   4  12      255.11      253.40     12.29 o 
  11   4  12      117.37      100.90      9.36 o 
  12   4  12      156.47      192.48     10.78 o 
  13   4  12      348.85      313.45     17.24 o 
  14   4  12       98.61       89.11     12.03 o 
  15   4  12        9.64        8.82      9.05 o 
  16   4  12        0.79        0.21     10.92 o 
  17   4  12       22.04       19.02     10.28 o 
  18   4  12       18.51       22.65     11.32 o 
  19   4  12       25.89       25.95     12.13 o 
   0   5  12      103.73      114.95      9.60 o 
   1   5  12      508.13      447.45     11.66 o 
   2   5  12        9.79       10.54      4.26 o 
   3   5  12      277.66      245.01      8.06 o 
   4   5  12      836.55      811.77     16.71 o 
   5   5  12      458.14      457.14     13.38 o 
   6   5  12       97.20      105.35      8.66 o 
   7   5  12      137.33      111.65     12.96 o 
   8   5  12      344.07      360.59     12.10 o 
   9   5  12      173.12      152.27     12.02 o 
  10   5  12       63.28       61.61     13.44 o 
  11   5  12      302.06      323.26     16.68 o 
  12   5  12       14.39       15.74      9.28 o 
  13   5  12      115.88      113.30     12.50 o 
  14   5  12       18.80       15.38     10.66 o 
  15   5  12      203.29      190.01     17.51 o 
  16   5  12       16.20       15.51     10.32 o 
  17   5  12       48.78       45.90     12.72 o 
  18   5  12       34.39       36.67     11.16 o 
   0   6  12      931.45     1101.19    113.36 o 
   1   6  12      325.77      271.21      5.49 o 
   2   6  12      158.31      132.86      8.42 o 
   3   6  12       11.40        8.79      5.39 o 
   4   6  12     1335.95     1473.03     20.59 o 
   5   6  12      101.07       77.33      9.90 o 
   6   6  12      290.43      294.22     11.70 o 
   7   6  12      537.05      495.35     13.46 o 
   8   6  12       43.34       40.94      8.78 o 
   9   6  12      642.47      627.65     19.35 o 
  10   6  12       76.03      121.99     11.70 o 
  11   6  12      132.12      123.02      9.24 o 
  12   6  12       51.59       48.68      8.37 o 
  13   6  12       24.39       22.27      8.01 o 
  14   6  12        5.00        1.86      8.30 o 
  15   6  12        2.75        2.19      8.40 o 
  16   6  12       44.30       43.88      9.56 o 
  17   6  12       16.87       12.13      9.41 o 
   0   7  12       15.97       17.16      6.38 o 
   1   7  12       13.93       13.12      4.27 o 
   2   7  12      296.43      304.76     11.14 o 
   3   7  12      136.86      139.72      9.38 o 
   4   7  12      165.48      156.31     11.26 o 
   5   7  12      329.84      332.11     16.49 o 
   6   7  12       73.14      114.61     11.53 o 
   7   7  12       31.66       23.98      9.66 o 
   8   7  12       46.64       40.52      9.85 o 
   9   7  12      230.35      213.37     13.58 o 
  10   7  12        9.01        6.20      9.35 o 
  11   7  12      109.71      108.00     10.77 o 
  12   7  12        0.68       -0.58      8.17 o 
  13   7  12        2.40       -0.46      8.40 o 
  14   7  12        5.29        6.16      8.90 o 
  15   7  12        1.84       -0.29      8.09 o 
  16   7  12      100.30      125.59     16.54 o 
   0   8  12     1172.20     1228.18     23.14 o 
   1   8  12       91.41       98.67      6.94 o 
   2   8  12      700.86      632.75     13.67 o 
   3   8  12      215.11      212.27     12.21 o 
   4   8  12       40.90       59.23     11.09 o 
   5   8  12        1.72       -1.59      7.92 o 
   6   8  12      130.83      121.06     11.20 o 
   7   8  12        7.33        5.57      7.28 o 
   8   8  12       80.43      113.04     13.56 o 
   9   8  12       14.09       10.80      8.18 o 
  10   8  12       58.51       66.78      8.68 o 
  11   8  12       31.05       30.39      8.93 o 
  12   8  12      142.36      143.87     12.08 o 
  13   8  12       35.32       34.44      9.14 o 
  14   8  12      160.56      171.34     12.51 o 
  15   8  12        8.06       11.37      9.98 o 
   0   9  12      558.97      527.03      8.48 o 
   1   9  12       18.85       12.41      8.12 o 
   2   9  12       67.94       66.69      8.07 o 
   3   9  12      138.46      157.31     18.95 o 
   4   9  12       20.81       12.82      7.86 o 
   5   9  12       57.40       56.09      9.91 o 
   6   9  12       33.45       29.36      9.90 o 
   7   9  12       49.59       51.07     10.90 o 
   8   9  12       57.19       54.38      9.10 o 
   9   9  12      282.67      283.26     14.16 o 
  10   9  12       57.31       58.88     11.48 o 
  11   9  12       42.00       45.28     10.14 o 
  12   9  12       17.94       16.75     10.14 o 
  13   9  12       50.93       47.27     10.40 o 
   0  10  12      129.08      112.06     20.26 o 
   1  10  12       28.04       23.42      9.48 o 
   2  10  12        9.09        9.40      9.83 o 
   3  10  12        8.48       11.58     16.33 o 
   4  10  12        2.60        4.82      8.99 o 
   5  10  12        2.08        2.14      7.33 o 
   6  10  12        4.69        0.68      8.30 o 
   7  10  12        5.32        3.07      9.59 o 
   8  10  12       32.70       29.15      9.98 o 
   9  10  12       81.18       78.38     12.21 o 
  10  10  12       20.68       16.13      8.17 o 
  11  10  12        5.49        4.12      9.96 o 
   0  11  12       97.71       94.90     20.26 o 
   1  11  12       47.82       45.69     11.91 o 
   2  11  12        1.22       -1.24     14.06 o 
   3  11  12       83.34       78.98     21.71 o 
   4  11  12       89.84       81.88     17.78 o 
   5  11  12        1.79        3.93     14.68 o 
   6  11  12       32.86       29.98     17.16 o 
   7  11  12       17.83       17.85     10.27 o 
   2   0  13      808.49      780.93     23.90 o 
   4   0  13      662.13      604.56     23.59 o 
   6   0  13      127.24      144.66      8.95 o 
   8   0  13       31.88       27.71     12.28 o 
  10   0  13      721.17      713.10     77.43 o 
  12   0  13       14.28       38.74     24.71 o 
  14   0  13      150.33      145.97     14.15 o 
  16   0  13       42.22       25.25     14.54 o 
  18   0  13       79.41       86.01     12.50 o 
   1   1  13       19.91       17.37      7.07 o 
   2   1  13       66.58       62.23      7.40 o 
   3   1  13      646.27      604.77     16.11 o 
   4   1  13      179.31      170.99     12.61 o 
   5   1  13      869.34      836.18     15.82 o 
   6   1  13      295.21      299.80     11.69 o 
   7   1  13        4.01        2.07      5.69 o 
   8   1  13      218.93      264.65      9.95 o 
   9   1  13       41.01       37.41      6.78 o 
  10   1  13      593.34      586.78     17.36 o 
  11   1  13       78.36       89.05      9.36 o 
  12   1  13      340.59      338.93     11.54 o 
  13   1  13       17.13       24.13      7.08 o 
  14   1  13       61.58       58.31      8.03 o 
  15   1  13       18.58       18.58      6.57 o 
  16   1  13      264.00      261.83     10.17 o 
  17   1  13       21.12       22.74      7.25 o 
  18   1  13        0.76       -0.32      6.95 o 
  19   1  13       46.36       47.97     12.31 o 
   1   2  13      204.19      214.00     12.40 o 
   2   2  13       51.65       48.43      6.38 o 
   3   2  13      233.34      200.97     13.50 o 
   4   2  13      417.94      444.99     13.64 o 
   5   2  13      528.83      493.95     15.15 o 
   6   2  13      163.64      184.74     13.21 o 
   7   2  13       68.31       79.65      8.82 o 
   8   2  13      410.64      403.84     12.46 o 
   9   2  13       34.50       34.00      7.47 o 
  10   2  13      377.90      383.12     15.15 o 
  11   2  13      170.89      192.08     11.20 o 
  12   2  13       56.64       68.70      6.77 o 
  13   2  13      186.49      170.90      9.41 o 
  14   2  13        9.75        6.69      5.42 o 
  15   2  13       12.25       11.79      6.44 o 
  16   2  13       31.72       36.05      7.57 o 
  17   2  13       34.07       31.01     10.88 o 
  18   2  13       21.28       22.15     12.35 o 
  19   2  13       28.14       33.49     11.53 o 
   1   3  13       54.07       71.65      8.86 o 
   2   3  13      950.09     1040.17     39.50 o 
   3   3  13      412.20      405.76     15.24 o 
   4   3  13       33.36       38.66      6.44 o 
   5   3  13      275.08      269.66     14.13 o 
   6   3  13      924.88      925.04     19.43 o 
   7   3  13       52.04       75.95     13.07 o 
   8   3  13      333.53      360.17     12.94 o 
   9   3  13       18.75       17.20      5.47 o 
  10   3  13       73.76       71.89      8.66 o 
  11   3  13      113.16      132.95     10.56 o 
  12   3  13      213.98      215.15      9.09 o 
  13   3  13       46.64       48.59      7.90 o 
  14   3  13        6.99        6.87      7.12 o 
  15   3  13       76.50       72.37     12.86 o 
  16   3  13       41.96       43.77     10.28 o 
  17   3  13       43.42       43.50      9.09 o 
  18   3  13       25.92       25.84     13.05 o 
   1   4  13        7.06        1.72      4.24 o 
   2   4  13      354.49      355.83     10.92 o 
   3   4  13       77.08       64.51     13.88 o 
   4   4  13       22.53       25.52      7.25 o 
   5   4  13     1885.90     1858.61     25.18 o 
   6   4  13        4.40        2.88      5.51 o 
   7   4  13      380.13      352.11     15.66 o 
   8   4  13      297.45      321.30     12.67 o 
   9   4  13      145.96      167.68     11.30 o 
  10   4  13      181.66      196.42     12.68 o 
  11   4  13       28.76       25.22      8.34 o 
  12   4  13       21.39       19.10      7.56 o 
  13   4  13       86.79       92.53     12.30 o 
  14   4  13       34.78       36.18     11.25 o 
  15   4  13      118.62      114.75     12.35 o 
  16   4  13      169.20      176.77     17.57 o 
  17   4  13       19.05       19.64     11.32 o 
  18   4  13       26.45       24.49     12.72 o 
   1   5  13      353.79      346.90     12.05 o 
   2   5  13      343.16      309.33     10.97 o 
   3   5  13      954.13     1336.43     22.07 o 
   4   5  13      132.12      127.47      7.38 o 
   5   5  13     1205.79     1378.79     21.52 o 
   6   5  13       88.96       88.56      8.76 o 
   7   5  13      331.14      288.84     16.61 o 
   8   5  13      515.75      514.00     15.09 o 
   9   5  13      227.35      250.20     13.70 o 
  10   5  13       34.42       32.25     10.92 o 
  11   5  13       97.75       94.89     13.96 o 
  12   5  13       29.33       29.53     10.62 o 
  13   5  13       26.53       23.05      9.94 o 
  14   5  13       35.97       31.84     11.25 o 
  15   5  13        1.35        0.62     10.42 o 
  16   5  13       29.81       29.77     10.66 o 
  17   5  13       32.03       28.71     11.39 o 
   1   6  13       65.87       64.57      6.30 o 
   2   6  13       34.91       29.39      4.48 o 
   3   6  13      698.80      786.01     17.02 o 
   4   6  13      178.34      168.72     11.89 o 
   5   6  13      444.83      429.94     14.34 o 
   6   6  13       10.36       23.94      8.69 o 
   7   6  13      507.87      618.64     87.88 o 
   8   6  13       23.89       39.70     11.43 o 
   9   6  13      162.60      178.96     18.01 o 
  10   6  13       80.63       75.26     10.29 o 
  11   6  13       40.41       37.18      7.84 o 
  12   6  13      141.42      148.04      9.88 o 
  13   6  13        0.63       -1.24      8.49 o 
  14   6  13       30.99       23.98     10.02 o 
  15   6  13       72.26       72.78     10.58 o 
  16   6  13       13.20       14.09      8.62 o 
   1   7  13       62.30       57.10      6.53 o 
   2   7  13      596.39      756.24    118.75 o 
   3   7  13       14.73       13.19      6.09 o 
   4   7  13      156.28      141.22      9.54 o 
   5   7  13       56.26       80.36     13.13 o 
   6   7  13       53.13       48.59      8.30 o 
   7   7  13       57.71       57.82      8.18 o 
   8   7  13      263.47      271.19     14.14 o 
   9   7  13        9.44        8.62      8.94 o 
  10   7  13      155.36      143.70     10.44 o 
  11   7  13       36.00       32.78      9.06 o 
  12   7  13        7.78        7.99      8.48 o 
  13   7  13       73.73       73.97      9.30 o 
  14   7  13       16.82       20.43      9.85 o 
  15   7  13       33.79       35.36      9.08 o 
   1   8  13      116.49      148.46      9.45 o 
   2   8  13      105.98      132.88     12.10 o 
   3   8  13      119.57      114.54      8.91 o 
   4   8  13      100.08       93.25     12.21 o 
   5   8  13      137.34      128.62     10.86 o 
   6   8  13      199.58      226.40     13.05 o 
   7   8  13       16.03       13.49      8.30 o 
   8   8  13        4.03        7.21      8.76 o 
   9   8  13       57.90       49.32     11.11 o 
  10   8  13       32.07       32.25     10.22 o 
  11   8  13       42.38       44.87      9.41 o 
  12   8  13       11.81       11.40     10.16 o 
  13   8  13        4.22        1.65     10.56 o 
  14   8  13        3.29        3.15      9.66 o 
   1   9  13       80.01      101.08      9.20 o 
   2   9  13      162.66      153.62     12.98 o 
   3   9  13        3.69        6.44      6.58 o 
   4   9  13      155.42      165.72     12.06 o 
   5   9  13       20.17       19.94      9.43 o 
   6   9  13        3.13        3.19      9.62 o 
   7   9  13       15.42        9.51      9.26 o 
   8   9  13       89.09      100.48     12.85 o 
   9   9  13      228.18      225.99     15.85 o 
  10   9  13       34.07       34.68      9.30 o 
  11   9  13       76.31       90.33     12.24 o 
  12   9  13       14.65       11.79      9.69 o 
   1  10  13        3.83        2.48     14.68 o 
   2  10  13       45.54       34.32     18.61 o 
   3  10  13       42.99       34.12     17.16 o 
   4  10  13        3.44        0.57      7.92 o 
   5  10  13        6.58        5.65      8.90 o 
   6  10  13        3.09        1.91      8.68 o 
   7  10  13        6.44        6.23      9.39 o 
   8  10  13       56.61       84.21     16.51 o 
   9  10  13      103.85       97.36     12.60 o 
   1  11  13        2.93        0.00     14.06 o 
   2  11  13        4.05        5.38     18.61 o 
   3  11  13       19.81       21.30     18.61 o 
   4  11  13       30.56       29.15     17.78 o 
   5  11  13        0.27       -1.65     16.33 o 
   0   0  14      225.04      217.92     31.84 o 
   2   0  14     1043.05     1039.68     23.54 o 
   4   0  14      100.16      119.09     15.94 o 
   6   0  14      391.17      427.16     15.90 o 
   8   0  14      242.46      247.08     17.83 o 
  10   0  14      213.99      200.35     18.88 o 
  12   0  14        8.09        9.92     10.48 o 
  14   0  14      137.79      144.40     10.42 o 
  16   0  14      169.34      195.55     17.38 o 
  18   0  14       39.34       48.36     11.55 o 
   0   1  14      180.95      172.74     17.83 o 
   1   1  14      104.47      144.32     11.10 o 
   2   1  14      115.86      117.70      7.63 o 
   3   1  14      194.56      190.84     11.23 o 
   4   1  14      289.78      303.73     12.40 o 
   5   1  14       18.54       19.06      7.06 o 
   6   1  14      412.40      413.05     13.78 o 
   7   1  14       98.34      123.64     14.98 o 
   8   1  14       98.38       95.32      8.09 o 
   9   1  14       24.14       22.95      7.64 o 
  10   1  14      137.50      140.58     10.14 o 
  11   1  14        5.49        1.56      7.35 o 
  12   1  14      339.00      352.82     11.34 o 
  13   1  14        1.25        3.52      7.17 o 
  14   1  14       64.31       60.79      8.08 o 
  15   1  14       25.05       22.83      7.78 o 
  16   1  14      465.22      428.98     14.18 o 
  17   1  14       19.49       20.68      8.26 o 
  18   1  14       15.31       15.92      8.32 o 
   0   2  14      486.10      442.46     22.80 o 
   1   2  14       62.81       65.65      8.58 o 
   2   2  14      159.97      189.12     10.08 o 
   3   2  14        1.75       -0.58      6.51 o 
   4   2  14       61.63       58.07      6.83 o 
   5   2  14      256.20      288.43     13.16 o 
   6   2  14      299.12      308.48     12.09 o 
   7   2  14      135.64      145.76     11.21 o 
   8   2  14      187.14      198.90     10.17 o 
   9   2  14      100.22      127.04     10.72 o 
  10   2  14       23.09       23.02      6.93 o 
  11   2  14       18.32       15.85      8.67 o 
  12   2  14      154.90      161.96      7.72 o 
  13   2  14       29.40       22.93      7.14 o 
  14   2  14       46.24       42.39      7.71 o 
  15   2  14       52.73       46.22      5.92 o 
  16   2  14       53.85       49.56      9.72 o 
  17   2  14       41.28       39.70     12.31 o 
  18   2  14       21.15       22.60     10.94 o 
   0   3  14       50.73       51.28     10.42 o 
   1   3  14       50.11       44.76      7.64 o 
   2   3  14      556.66      584.57     13.34 o 
   3   3  14        2.51        5.15      6.92 o 
   4   3  14      273.53      291.94     12.88 o 
   5   3  14       94.15       98.73      9.47 o 
   6   3  14      887.21      867.35     17.16 o 
   7   3  14       42.76       38.04      7.63 o 
   8   3  14      127.52      144.73     12.69 o 
   9   3  14       20.49       13.51      8.37 o 
  10   3  14        2.88        1.07      6.21 o 
  11   3  14      206.89      200.30     16.73 o 
  12   3  14       56.23       62.77      9.20 o 
  13   3  14       89.95       83.89      8.09 o 
  14   3  14        9.96       10.32      7.15 o 
  15   3  14       16.63       11.92     10.92 o 
  16   3  14       40.17       33.70     13.36 o 
  17   3  14       48.33       49.21     13.74 o 
  18   3  14        3.56        1.65     10.48 o 
   0   4  14      135.58      109.58     13.25 o 
   1   4  14      147.04      112.39      8.75 o 
   2   4  14      931.55     1030.83     19.48 o 
   3   4  14      192.56      194.15     14.45 o 
   4   4  14     1297.58     1400.17     23.98 o 
   5   4  14       94.22      124.45     10.54 o 
   6   4  14       60.79       66.63     13.78 o 
   7   4  14      324.20      278.21      9.16 o 
   8   4  14      185.47      217.51     10.71 o 
   9   4  14       98.39       96.45      8.82 o 
  10   4  14        1.82        0.34      6.71 o 
  11   4  14       47.21       36.80      9.48 o 
  12   4  14       81.39       88.70      9.03 o 
  13   4  14       73.94       84.93     20.68 o 
  14   4  14       49.42       48.38     11.89 o 
  15   4  14       30.12       27.71     11.16 o 
  16   4  14        2.65        0.61     10.17 o 
  17   4  14       13.23       12.41     11.71 o 
   0   5  14       40.28       53.96     12.12 o 
   1   5  14      181.99      188.98      8.54 o 
   2   5  14      209.31      234.05     10.33 o 
   3   5  14      589.54      572.77     18.11 o 
   4   5  14       92.00      132.33      8.99 o 
   5   5  14      121.90      125.97      7.86 o 
   6   5  14      230.00      213.17     12.04 o 
   7   5  14      530.41      535.16     60.03 o 
   8   5  14       83.17       78.78      8.91 o 
   9   5  14      381.21      371.55     12.79 o 
  10   5  14       70.21       62.23     12.35 o 
  11   5  14       49.42       44.25     11.55 o 
  12   5  14      191.03      210.30     19.75 o 
  13   5  14       11.45        5.38     13.10 o 
  14   5  14        0.69       -0.10     10.38 o 
  15   5  14      119.49      140.93     13.54 o 
  16   5  14        2.95        2.48     10.88 o 
   0   6  14       72.67       98.35     13.42 o 
   1   6  14       82.41      119.92      9.11 o 
   2   6  14      163.91      148.87     12.69 o 
   3   6  14        8.35        3.76      5.48 o 
   4   6  14       28.12       25.43      6.06 o 
   5   6  14       17.24       13.06      6.34 o 
   6   6  14       99.23      111.90      7.63 o 
   7   6  14       29.89       30.14      8.93 o 
   8   6  14      137.85      140.60     13.41 o 
   9   6  14      204.29      232.19     13.35 o 
  10   6  14       28.74       29.15     10.29 o 
  11   6  14       43.03       39.08      9.35 o 
  12   6  14       26.62       31.22     10.25 o 
  13   6  14       29.23       30.77      8.76 o 
  14   6  14        7.20        8.48     10.03 o 
  15   6  14       22.32       21.87      9.10 o 
   0   7  14       58.86       75.66     10.57 o 
   1   7  14      212.19      213.31      6.99 o 
   2   7  14      176.40      197.72      9.82 o 
   3   7  14      151.16      159.48     10.41 o 
   4   7  14       80.96       96.70     10.01 o 
   5   7  14       89.33       87.67     12.24 o 
   6   7  14       52.32       51.24      8.29 o 
   7   7  14       26.15       26.04      8.09 o 
   8   7  14        1.44        0.44      8.18 o 
   9   7  14       13.81       20.28      9.00 o 
  10   7  14       18.65       13.22      9.28 o 
  11   7  14      118.03      108.12      9.77 o 
  12   7  14       15.88       14.56      9.50 o 
  13   7  14       19.26       20.88     10.44 o 
  14   7  14       64.35       64.64     10.02 o 
   0   8  14       32.73       31.35      9.14 o 
   1   8  14        1.75        1.90      5.91 o 
   2   8  14       76.47       74.04     12.58 o 
   3   8  14      136.78      162.53     16.66 o 
   4   8  14       87.06       73.81     10.12 o 
   5   8  14       38.43       32.10      9.90 o 
   6   8  14        4.02        4.31      8.22 o 
   7   8  14        6.38        5.55      9.21 o 
   8   8  14       15.34        8.75      9.62 o 
   9   8  14       54.91       48.23     10.84 o 
  10   8  14       59.77       60.37     11.04 o 
  11   8  14        7.22        5.64      8.92 o 
  12   8  14        7.70        7.03      8.95 o 
   0   9  14       36.67       32.05     15.51 o 
   1   9  14       40.79       36.39      8.06 o 
   2   9  14       89.17       80.64     10.16 o 
   3   9  14      121.05      123.02     12.53 o 
   4   9  14       17.76       16.33      8.40 o 
   5   9  14       12.31       11.10      8.90 o 
   6   9  14       50.71       42.80     10.90 o 
   7   9  14       11.82       10.54     10.52 o 
   8   9  14        0.33       -0.33      8.90 o 
   9   9  14       69.60       97.70     16.20 o 
  10   9  14       10.51        9.58     11.20 o 
   1  10  14        4.77        4.34     13.23 o 
   2  10  14        9.04        6.00     15.51 o 
   3  10  14       18.55        9.30     15.51 o 
   4  10  14       27.81       24.60      8.61 o 
   5  10  14       23.06       20.40      9.74 o 
   6  10  14        7.89        9.14      9.50 o 
   7  10  14        2.42        2.96      9.43 o 
   2   0  15      112.26      116.20      9.05 o 
   4   0  15       40.39       23.78     11.91 o 
   6   0  15       50.69       47.55     11.03 o 
   8   0  15        4.65        1.29     10.07 o 
  10   0  15      391.08      356.66     19.00 o 
  12   0  15     1011.59     1047.08    134.08 o 
  14   0  15      161.08      151.76     14.81 o 
  16   0  15      715.92      723.86     38.87 o 
   1   1  15       94.75       81.60     11.05 o 
   2   1  15      189.85      208.00     11.15 o 
   3   1  15      149.57      149.69     11.15 o 
   4   1  15       77.76       71.90      9.21 o 
   5   1  15      441.62      449.01     16.07 o 
   6   1  15      429.35      434.40     16.31 o 
   7   1  15       84.26       99.66     10.37 o 
   8   1  15      190.65      207.42     11.69 o 
   9   1  15       98.52      108.10      9.57 o 
  10   1  15      164.25      175.38      9.64 o 
  11   1  15       35.62       37.22      8.97 o 
  12   1  15      455.77      412.36     16.31 o 
  13   1  15       86.91       92.03      9.36 o 
  14   1  15        5.57        3.88      7.46 o 
  15   1  15       24.67       25.35      7.23 o 
  16   1  15      426.54      427.92     15.62 o 
  17   1  15       40.33       43.46      8.09 o 
   1   2  15        3.73        5.84      7.54 o 
   2   2  15      471.95      459.28     13.08 o 
   3   2  15      449.75      421.09     17.34 o 
   4   2  15      125.41      142.59      9.80 o 
   5   2  15      571.10      539.64     18.22 o 
   6   2  15      190.58      221.95     14.17 o 
   7   2  15       15.79       13.32      6.85 o 
   8   2  15      201.38      191.04      9.08 o 
   9   2  15       19.33       13.95      7.75 o 
  10   2  15       40.96       42.75      7.24 o 
  11   2  15       36.13       28.78      9.01 o 
  12   2  15       75.40       65.13      9.39 o 
  13   2  15       55.46       52.15      9.28 o 
  14   2  15       68.71       69.46      8.58 o 
  15   2  15       88.93       83.93      9.82 o 
  16   2  15       14.81        7.65      7.23 o 
  17   2  15       28.67       23.15     11.03 o 
   1   3  15       85.08      103.38     10.15 o 
   2   3  15      897.59      867.59     17.46 o 
   3   3  15      163.22      166.03     13.88 o 
   4   3  15       87.54      116.61     10.42 o 
   5   3  15       96.73       89.73     10.55 o 
   6   3  15       86.00       79.97      7.82 o 
   7   3  15      327.96      301.04     16.89 o 
   8   3  15      202.62      213.11     11.12 o 
   9   3  15      206.74      247.70     11.78 o 
  10   3  15       32.36       39.16      9.62 o 
  11   3  15       11.07        7.81      7.42 o 
  12   3  15       56.40       56.91      6.18 o 
  13   3  15       72.34       90.22     13.97 o 
  14   3  15       13.91       15.09      7.99 o 
  15   3  15       67.66       65.88     15.05 o 
  16   3  15        6.12        4.14     14.13 o 
  17   3  15        3.28       -0.15     10.05 o 
   1   4  15      150.57      167.47     10.35 o 
   2   4  15      507.25      492.09     16.87 o 
   3   4  15      178.14      191.15     12.02 o 
   4   4  15      139.59      130.82     13.24 o 
   5   4  15      291.82      270.23     12.50 o 
   6   4  15       66.17      108.30     11.05 o 
   7   4  15      760.09      689.49     19.15 o 
   8   4  15      231.09      220.65     12.25 o 
   9   4  15       91.59       85.60      8.29 o 
  10   4  15       28.94       26.90      8.08 o 
  11   4  15        7.16        7.50      6.94 o 
  12   4  15        5.36        0.81     11.18 o 
  13   4  15       10.47       12.82     11.22 o 
  14   4  15       17.65       13.93     10.88 o 
  15   4  15       27.83       29.28     11.51 o 
  16   4  15        1.74        0.41     11.32 o 
   1   5  15      295.20      271.47     13.11 o 
   2   5  15       64.69       95.68      9.94 o 
   3   5  15      157.88      157.14     10.84 o 
   4   5  15       72.76       65.54      7.33 o 
   5   5  15      359.15      331.96     12.94 o 
   6   5  15       99.72       88.08      7.32 o 
   7   5  15      172.93      156.97     14.86 o 
   8   5  15      231.34      233.28     11.65 o 
   9   5  15      124.80      121.99      8.82 o 
  10   5  15       31.40       29.98     10.07 o 
  11   5  15       67.69       64.92     10.42 o 
  12   5  15        1.42       -0.21     12.03 o 
  13   5  15       60.72       62.65     11.69 o 
  14   5  15       16.94       16.56     11.51 o 
  15   5  15       24.40       27.06     10.88 o 
   1   6  15       83.82       78.96      7.72 o 
   2   6  15      131.16      126.95     10.56 o 
   3   6  15       78.77       73.66      6.67 o 
   4   6  15       81.15       81.00      7.49 o 
   5   6  15       26.82       25.57      7.07 o 
   6   6  15       17.61       20.33      6.59 o 
   7   6  15      190.33      210.07     14.04 o 
   8   6  15       69.99       64.72      9.49 o 
   9   6  15       19.58       20.49      9.30 o 
  10   6  15       79.30       86.34      8.90 o 
  11   6  15       17.73       18.19     10.02 o 
  12   6  15       29.43       30.81     11.20 o 
  13   6  15       76.60       96.27     18.50 o 
  14   6  15        5.35        4.47      9.77 o 
   1   7  15       88.58       94.27      8.69 o 
   2   7  15      286.29      270.44     11.31 o 
   3   7  15       55.18       51.14      6.40 o 
   4   7  15       26.04       26.07      6.86 o 
   5   7  15       67.15       84.20     17.17 o 
   6   7  15       34.16       30.41      8.82 o 
   7   7  15        9.32        9.56      8.16 o 
   8   7  15        5.33        2.63      9.26 o 
   9   7  15       68.21       58.86     12.08 o 
  10   7  15       64.21       59.61     10.58 o 
  11   7  15       49.80       42.18     10.72 o 
  12   7  15       31.82       28.13     10.86 o 
  13   7  15       41.62       44.79     10.95 o 
   1   8  15       56.74       48.85      8.97 o 
   2   8  15      173.27      170.53     11.37 o 
   3   8  15       22.37       22.95      9.78 o 
   4   8  15       95.58       94.55      9.77 o 
   5   8  15        3.21        3.04      8.30 o 
   6   8  15       23.97       24.16      9.69 o 
   7   8  15       21.26       17.98      8.44 o 
   8   8  15        4.25        1.55      8.90 o 
   9   8  15        6.61       22.83     15.52 o 
  10   8  15       46.99       71.95     13.70 o 
  11   8  15        1.59        0.33     10.09 o 
   1   9  15        7.27        8.48     17.78 o 
   2   9  15       98.60       93.04      9.75 o 
   3   9  15       69.08       68.02     11.01 o 
   4   9  15       43.05       38.93      9.32 o 
   5   9  15       41.44       55.46     17.80 o 
   6   9  15       12.91        9.10     11.00 o 
   7   9  15        1.19       -0.88      9.09 o 
   8   9  15       51.07       67.49     18.64 o 
   2  10  15       25.59       21.71     17.16 o 
   3  10  15       19.26       15.51     17.16 o 
   4  10  15       43.55       38.66     11.20 o 
   5  10  15       16.81       15.46      9.90 o 
   0   0  16      446.00      353.97     34.94 o 
   2   0  16       80.56       80.81     10.07 o 
   4   0  16     1150.55     1185.86     34.65 o 
   6   0  16      644.55      597.84     27.77 o 
   8   0  16       72.43       66.78     10.07 o 
  10   0  16      177.71      176.57     15.75 o 
  12   0  16       66.94       64.92     13.74 o 
  14   0  16      142.31      153.41     15.57 o 
  16   0  16      218.93      261.14     16.34 o 
   0   1  16      455.95      406.28     23.39 o 
   1   1  16      344.55      352.94     14.08 o 
   2   1  16       47.00       38.04      9.40 o 
   3   1  16       54.50       54.38      9.40 o 
   4   1  16      690.19      591.12     18.43 o 
   5   1  16       69.69       67.65      8.97 o 
   6   1  16      510.68      487.59     17.87 o 
   7   1  16        4.95        4.10      7.09 o 
   8   1  16       74.05       76.50      8.02 o 
   9   1  16       22.98       16.95      8.91 o 
  10   1  16       70.26       65.80      8.12 o 
  11   1  16      120.02      113.50     10.82 o 
  12   1  16       64.79       60.28      8.09 o 
  13   1  16        4.41        6.10      8.08 o 
  14   1  16       86.93       97.87     11.00 o 
  15   1  16      168.10      176.56     10.20 o 
  16   1  16      127.40      152.59     13.55 o 
   0   2  16      430.68      412.15     24.12 o 
   1   2  16      241.34      234.21     13.43 o 
   2   2  16        9.68        5.15      7.88 o 
   3   2  16       89.10       95.98     11.88 o 
   4   2  16      153.71      166.03     11.15 o 
   5   2  16      209.09      215.03     13.40 o 
   6   2  16       15.36       20.00     10.61 o 
   7   2  16       36.22       31.68      8.22 o 
   8   2  16       40.37       39.33      7.95 o 
   9   2  16      283.09      291.27     14.37 o 
  10   2  16       26.33       22.02      8.42 o 
  11   2  16        5.01        2.94      7.06 o 
  12   2  16       50.78       51.78      8.50 o 
  13   2  16       23.53       20.26      7.90 o 
  14   2  16       15.71       14.77      8.21 o 
  15   2  16       93.80       94.70      9.03 o 
  16   2  16      120.24      122.46      9.79 o 
   0   3  16      185.23      186.91     18.10 o 
   1   3  16       32.48       30.06      7.08 o 
   2   3  16      580.32      571.89     18.19 o 
   3   3  16        4.15        3.02      7.98 o 
   4   3  16      368.39      333.92     16.33 o 
   5   3  16      109.26      120.54     11.81 o 
   6   3  16      193.11      176.37     11.89 o 
   7   3  16       29.58       19.59     10.10 o 
   8   3  16       47.75       48.04      9.39 o 
   9   3  16      212.26      241.44     13.45 o 
  10   3  16       49.53       46.10      9.25 o 
  11   3  16       24.61       15.51      8.73 o 
  12   3  16        6.47        1.54      7.25 o 
  13   3  16       30.41       26.21      6.62 o 
  14   3  16       23.96       22.05     10.42 o 
  15   3  16        3.76        2.07     12.31 o 
   0   4  16      285.19      273.13     20.88 o 
   1   4  16      223.25      227.64     13.08 o 
   2   4  16       75.33      115.46     11.29 o 
   3   4  16      171.04      145.60     13.51 o 
   4   4  16       16.35       13.22      7.34 o 
   5   4  16       32.76       64.82     11.85 o 
   6   4  16        9.55       10.34      8.37 o 
   7   4  16       62.71       49.21      9.16 o 
   8   4  16        2.39       -0.94      8.52 o 
   9   4  16      448.79      426.12     10.38 o 
  10   4  16       19.31       18.88      6.89 o 
  11   4  16       69.33       86.28     15.06 o 
  12   4  16       15.44       12.09     11.16 o 
  13   4  16        3.25        4.96     12.03 o 
  14   4  16        9.85        8.78     11.22 o 
  15   4  16       15.14       14.48     11.71 o 
   0   5  16      316.07      310.55     24.12 o 
   1   5  16      230.41      235.70     12.05 o 
   2   5  16       43.34       35.15      7.92 o 
   3   5  16      118.26      143.73     10.52 o 
   4   5  16      271.24      249.33     16.48 o 
   5   5  16       65.50       61.58      7.03 o 
   6   5  16      137.63      168.29     10.85 o 
   7   5  16        6.04        3.72      6.64 o 
   8   5  16       55.34       54.17      8.64 o 
   9   5  16       35.19       33.25      8.36 o 
  10   5  16        4.52        6.06     10.92 o 
  11   5  16       53.16       60.89     14.56 o 
  12   5  16      189.77      231.16     15.90 o 
  13   5  16       19.33       17.57     13.46 o 
  14   5  16        5.63        3.91     12.86 o 
   0   6  16      239.43      249.97     19.74 o 
   1   6  16       39.33       40.43     10.32 o 
   2   6  16      197.38      224.16     12.24 o 
   3   6  16       60.48       78.53      8.75 o 
   4   6  16      317.20      274.34     10.68 o 
   5   6  16      128.86      152.67      9.52 o 
   6   6  16      153.88      136.99     10.48 o 
   7   6  16       38.65       32.87     10.40 o 
   8   6  16        9.96        8.63      9.06 o 
   9   6  16      122.50      124.68     13.08 o 
  10   6  16        3.19        0.53      8.24 o 
  11   6  16       11.84        8.71      9.74 o 
  12   6  16       16.72       17.28      9.62 o 
  13   6  16        4.60        4.64      9.85 o 
   0   7  16      231.21      220.82     22.22 o 
   1   7  16       20.24       22.74      8.98 o 
   2   7  16      156.82      160.15      8.57 o 
   3   7  16       10.79       11.58      7.21 o 
   4   7  16       21.10       19.79      7.25 o 
   5   7  16       26.19       23.44      9.08 o 
   6   7  16       11.08       11.13      8.18 o 
   7   7  16        2.50        0.68      8.77 o 
   8   7  16        0.62       -0.75     10.09 o 
   9   7  16       70.82       64.33     12.40 o 
  10   7  16        7.69        6.67      9.55 o 
  11   7  16       12.53        9.45     10.29 o 
   0   8  16      397.47      421.84     17.34 o 
   1   8  16        3.12        2.39      7.92 o 
   2   8  16      137.32      129.43     18.41 o 
   3   8  16        5.15        3.93      7.46 o 
   4   8  16       41.46       41.67      9.78 o 
   5   8  16        4.79        4.18      8.22 o 
   6   8  16       31.80       29.10     10.20 o 
   7   8  16        1.97        1.55      9.07 o 
   8   8  16        9.29       11.62      9.45 o 
   9   8  16       50.03       46.98     10.58 o 
   2   9  16       78.88       81.27     14.72 o 
   3   9  16        6.52        5.90      9.05 o 
   4   9  16       47.35       47.68      9.67 o 
   5   9  16        2.74        2.08      9.75 o 
   6   9  16       24.24       22.76     10.11 o 
   2   0  17       36.65       37.83     10.66 o 
   4   0  17       48.08       48.49     14.48 o 
   6   0  17      164.06      135.22     17.83 o 
   8   0  17       50.07       54.58     14.48 o 
  10   0  17      144.93      135.01     13.89 o 
  12   0  17       34.25       28.53     13.10 o 
  14   0  17       18.81       20.68     13.44 o 
   1   1  17      199.77      227.76     13.51 o 
   2   1  17      151.72      151.76     12.37 o 
   3   1  17       69.75       61.20      8.98 o 
   4   1  17       16.22       19.39      9.29 o 
   5   1  17       60.48       60.48      8.86 o 
   6   1  17      104.11       96.24     10.38 o 
   7   1  17       85.58       80.84      9.19 o 
   8   1  17       59.13       77.62     12.41 o 
   9   1  17       81.97       71.75      9.73 o 
  10   1  17       87.09       76.66     10.27 o 
  11   1  17       30.75       27.28      8.65 o 
  12   1  17       41.99       39.38      8.27 o 
  13   1  17        1.70        2.42      8.73 o 
  14   1  17       22.63       21.09      8.77 o 
  15   1  17       29.54       23.57      8.49 o 
   1   2  17       32.04       29.10      8.04 o 
   2   2  17      177.00      214.00     12.89 o 
   3   2  17      185.56      207.29     14.43 o 
   4   2  17       81.74       77.09      8.34 o 
   5   2  17       54.12       47.76      9.17 o 
   6   2  17       14.54       15.13      7.82 o 
   7   2  17        0.61        0.41      7.60 o 
   8   2  17      122.25      114.75     10.46 o 
   9   2  17       32.83       26.62      8.21 o 
  10   2  17       88.01       83.44      9.92 o 
  11   2  17       44.67       38.66      8.79 o 
  12   2  17       21.42       24.42      7.92 o 
  13   2  17        6.42        2.07      7.40 o 
  14   2  17        9.17        6.40      8.11 o 
  15   2  17       12.69        8.95      9.17 o 
   1   3  17       98.92       91.80     12.57 o 
   2   3  17      180.08      172.02     11.72 o 
   3   3  17      175.64      187.32     13.79 o 
   4   3  17       50.69       51.12      9.50 o 
   5   3  17      149.65      173.88     11.86 o 
   6   3  17      111.32      102.67     11.35 o 
   7   3  17        4.54        2.61      7.42 o 
   8   3  17        1.41       -0.37      6.81 o 
   9   3  17        5.35        3.91      7.65 o 
  10   3  17        0.75        0.63      8.03 o 
  11   3  17       23.73       26.47      8.79 o 
  12   3  17        4.77        3.78      8.07 o 
  13   3  17        1.08       -2.07      7.98 o 
  14   3  17        4.20        5.58     12.12 o 
   1   4  17      193.73      187.37     14.81 o 
   2   4  17       17.98       18.58      7.82 o 
   3   4  17       69.79      106.57     12.65 o 
   4   4  17        0.11       -1.77      7.49 o 
   5   4  17      288.34      277.06     16.89 o 
   6   4  17       14.09       13.65      6.86 o 
   7   4  17        4.60        0.50      7.91 o 
   8   4  17       61.13       57.07      9.41 o 
   9   4  17       15.98       11.18      8.50 o 
  10   4  17        2.41        1.02      7.41 o 
  11   4  17       49.87       46.31      8.69 o 
  12   4  17        0.34       -0.73     11.16 o 
  13   4  17       59.34       55.20     12.45 o 
   1   5  17      126.25      125.09     12.31 o 
   2   5  17       17.02       15.51      9.36 o 
   3   5  17      235.80      240.49     13.56 o 
   4   5  17       59.99       60.62      7.67 o 
   5   5  17      237.24      190.01     12.85 o 
   6   5  17       26.47       24.10      7.74 o 
   7   5  17       30.38       32.87      8.40 o 
   8   5  17        9.90        7.75      7.58 o 
   9   5  17       33.27       31.22      8.81 o 
  10   5  17       44.15       72.23     24.71 o 
  11   5  17        0.07       -1.39     10.17 o 
  12   5  17        3.17        1.34     12.86 o 
   1   6  17       72.71      101.49     10.80 o 
   2   6  17        6.99        4.33      8.77 o 
   3   6  17       20.13       13.15      8.64 o 
   4   6  17       17.65       17.99      7.32 o 
   5   6  17      103.13       93.41      6.76 o 
   6   6  17        0.23       -1.55      7.15 o 
   7   6  17        2.80       -0.17      8.73 o 
   8   6  17       11.54       11.22      9.49 o 
   9   6  17       13.71       10.34      9.73 o 
  10   6  17       15.09       10.13     11.32 o 
  11   6  17        3.37        2.05      9.75 o 
   1   7  17       76.24      106.46     16.32 o 
   2   7  17       27.38       24.40      8.71 o 
   3   7  17       39.39       31.13      7.33 o 
   4   7  17       70.33       63.27      7.32 o 
   5   7  17      153.17      158.09     12.87 o 
   6   7  17       20.02       18.61     10.44 o 
   7   7  17       49.32       48.59     10.37 o 
   8   7  17        3.99        2.69      9.25 o 
   9   7  17       67.83       62.58     11.41 o 
   1   8  17       38.90       34.25      7.06 o 
   2   8  17      150.64      182.98     16.74 o 
   3   8  17        1.68        2.37     12.50 o 
   4   8  17        8.45        8.89      9.57 o 
   5   8  17        3.42        3.53      8.93 o 
   6   8  17       41.07       38.54     10.02 o 
   7   8  17       70.13       69.26     11.78 o 
   0   0  18      555.80      542.12     38.04 o 
   2   0  18      126.38      112.57     20.30 o 
   4   0  18       24.85       28.95     12.72 o 
   6   0  18       97.39       92.42     14.72 o 
   8   0  18      206.16      206.86     19.79 o 
  10   0  18       23.31       15.30     11.32 o 
  12   0  18       15.58       12.11     12.86 o 
   0   1  18       98.43      108.78     15.07 o 
   1   1  18      120.75      125.11      9.63 o 
   2   1  18       48.75       42.40      8.99 o 
   3   1  18        8.38        6.38      7.17 o 
   4   1  18       27.17       25.39      8.83 o 
   5   1  18       57.45       52.05      8.91 o 
   6   1  18       94.69      105.16     12.53 o 
   7   1  18      169.36      179.26     11.58 o 
   8   1  18       82.95       71.54     10.07 o 
   9   1  18       61.93       64.42      8.65 o 
  10   1  18        8.31        3.34      7.90 o 
  11   1  18       20.00       15.89      8.35 o 
  12   1  18       20.03       20.90      8.72 o 
  13   1  18       20.99       15.43      8.43 o 
   0   2  18      138.00      174.09     19.00 o 
   1   2  18      262.77      278.55     16.65 o 
   2   2  18       49.90       43.42      9.84 o 
   3   2  18        3.66        1.33      7.64 o 
   4   2  18        3.49        1.13      7.19 o 
   5   2  18        3.25       -0.27      7.90 o 
   6   2  18       40.71       31.48      9.77 o 
   7   2  18       62.55       52.50      9.38 o 
   8   2  18       31.56       30.37      9.09 o 
   9   2  18       85.03       83.87      9.59 o 
  10   2  18       16.56       14.52      8.50 o 
  11   2  18       11.60        8.52      8.65 o 
  12   2  18       34.76       29.40      9.09 o 
  13   2  18       12.54        9.38      8.19 o 
   0   3  18       27.15       20.80     12.28 o 
   1   3  18       92.45      134.19     12.46 o 
   2   3  18      104.65       94.90     11.09 o 
   3   3  18       55.00       57.08      9.73 o 
   4   3  18       31.92       21.92     10.07 o 
   5   3  18       75.47       66.98      8.75 o 
   6   3  18       12.41       11.99      7.66 o 
   7   3  18       13.56       10.34      8.83 o 
   8   3  18       28.69       28.95      9.27 o 
   9   3  18        2.73        2.90      8.81 o 
  10   3  18       47.56       46.52      9.73 o 
  11   3  18       24.74       24.52      8.71 o 
  12   3  18        1.71        0.97      7.57 o 
   0   4  18      118.87      131.08     17.01 o 
   1   4  18       19.59       18.39      9.09 o 
   2   4  18       14.38       13.18      8.24 o 
   3   4  18      230.67      208.83     16.81 o 
   4   4  18       26.83       42.86     12.49 o 
   5   4  18       94.98       84.98     10.10 o 
   6   4  18       25.38       20.77      8.46 o 
   7   4  18       55.31       66.21     12.16 o 
   8   4  18       30.38       25.48      8.12 o 
   9   4  18       29.51       25.54      8.80 o 
  10   4  18        3.45        2.48      9.09 o 
  11   4  18        8.53        8.27      8.41 o 
  12   4  18        8.58        6.41     13.36 o 
   0   5  18      159.06      144.94     20.32 o 
   1   5  18       19.62       16.42      8.53 o 
   2   5  18        9.59       10.49      8.82 o 
   3   5  18      272.15      256.59     15.81 o 
   4   5  18       48.89       42.18      8.64 o 
   5   5  18       31.11       27.09      6.68 o 
   6   5  18       24.67       22.62      7.00 o 
   7   5  18        1.97       -0.67      6.91 o 
   8   5  18       15.29       14.03      7.97 o 
   9   5  18       15.16       11.60     11.39 o 
  10   5  18       14.18       10.44     12.35 o 
  11   5  18        5.14        9.72     13.05 o 
   0   6  18      189.40      213.37     17.24 o 
   1   6  18       35.18       37.70      8.82 o 
   2   6  18       78.79       76.44     11.20 o 
   3   6  18       69.92       57.89     10.95 o 
   4   6  18        3.15       -0.31      8.15 o 
   5   6  18        8.70        6.41      7.51 o 
   6   6  18       16.75       14.29      6.39 o 
   7   6  18       34.37       37.42     10.34 o 
   8   6  18        3.28        1.24      9.21 o 
   9   6  18        7.22        5.06      9.73 o 
   0   7  18       12.99       10.13     12.03 o 
   1   7  18       21.15       19.90      8.69 o 
   2   7  18       83.19      122.24     12.04 o 
   3   7  18        0.20       -0.15      8.80 o 
   4   7  18       21.25       20.11     13.23 o 
   5   7  18        0.23       -0.44      9.69 o 
   6   7  18       11.09        7.53     10.22 o 
   7   7  18       42.14       44.93     11.05 o 
   0   8  18        6.64        3.94     12.86 o 
   1   8  18        7.41        8.41      9.36 o 
   2   8  18      121.32      112.68     15.35 o 
   2   0  19      324.46      332.67     24.45 o 
   4   0  19        4.80        3.57     11.66 o 
   6   0  19        9.56       14.68     11.69 o 
   8   0  19      328.52      323.47     20.88 o 
  10   0  19        2.82        6.20     13.36 o 
  12   0  19       25.70       16.90     13.54 o 
   1   1  19       31.55       30.06      8.57 o 
   2   1  19      145.47      136.40     13.43 o 
   3   1  19       14.84       14.56      8.98 o 
   4   1  19       54.12       62.49     12.43 o 
   5   1  19       39.42       36.84      8.48 o 
   6   1  19       12.91       13.42      8.65 o 
   7   1  19        4.50       -0.12      7.47 o 
   8   1  19      296.79      288.22     14.45 o 
   9   1  19        3.45        2.81      8.08 o 
  10   1  19       58.09       62.49      9.09 o 
  11   1  19        6.53        4.85      8.83 o 
  12   1  19       13.95       13.12      8.86 o 
   1   2  19       29.82       30.99      8.58 o 
   2   2  19       31.22       22.53      8.52 o 
   3   2  19        3.12        1.51      8.29 o 
   4   2  19       23.40       26.26      9.29 o 
   5   2  19        8.79       11.17      8.45 o 
   6   2  19       28.64       31.09      8.17 o 
   7   2  19        7.87        3.33      8.46 o 
   8   2  19        5.65        0.76      8.69 o 
   9   2  19        5.90        5.79      8.57 o 
  10   2  19       16.99       14.91      9.48 o 
  11   2  19        5.17        3.22      8.99 o 
   1   3  19       24.33       25.22      9.27 o 
   2   3  19       83.36       98.68     10.84 o 
   3   3  19       37.59       30.60      9.94 o 
   4   3  19       47.08       41.14      9.81 o 
   5   3  19       36.62       38.01      8.89 o 
   6   3  19       23.28       25.61      8.86 o 
   7   3  19        9.48        6.63      8.97 o 
   8   3  19        0.45       -1.71      8.39 o 
   9   3  19        6.55        4.52      9.24 o 
  10   3  19       20.68       18.31      8.88 o 
  11   3  19       29.91       28.72      9.87 o 
   1   4  19       62.72       62.85     11.13 o 
   2   4  19       18.69       42.68     16.53 o 
   3   4  19      177.78      210.07     12.61 o 
   4   4  19       21.58       15.36      8.44 o 
   5   4  19      117.05      120.95      9.99 o 
   6   4  19        0.03       -2.07      7.80 o 
   7   4  19        1.48       -0.83      8.65 o 
   8   4  19        1.68       -1.97      8.50 o 
   9   4  19       13.70       12.82      9.38 o 
  10   4  19        2.03        3.62      8.91 o 
   1   5  19       31.06       27.96      9.84 o 
   2   5  19      116.76      129.22     14.36 o 
   3   5  19      123.53      137.18     11.70 o 
   4   5  19       40.59       36.71      9.09 o 
   5   5  19       31.13       27.12      9.74 o 
   6   5  19       18.00       15.07      7.77 o 
   7   5  19        0.40        0.20      7.69 o 
   8   5  19       41.77       39.43      8.08 o 
   1   6  19       76.20       67.61     10.31 o 
   2   6  19       59.32       54.63     11.20 o 
   3   6  19       58.62       51.28     10.74 o 
   4   6  19       20.07       16.42      9.80 o 
   5   6  19        5.35        2.30      8.28 o 
   6   6  19        5.67        6.18      8.06 o 
   1   7  19      150.70      172.02     13.67 o 
   2   7  19       17.33       12.33      9.11 o 
   0   0  20      118.94      119.71     20.26 o 
   2   0  20       30.94       33.01     13.36 o 
   4   0  20       97.36       93.51     18.50 o 
   6   0  20       23.78       26.26     14.03 o 
   8   0  20        6.36        2.69     13.36 o 
  10   0  20       44.54       49.71     14.03 o 
   0   1  20      144.20      167.90     28.64 o 
   1   1  20       22.58       19.68      9.08 o 
   2   1  20      130.06      126.95     11.90 o 
   3   1  20        7.80        8.27      8.24 o 
   4   1  20       12.68        7.12      8.80 o 
   5   1  20       44.54       42.84     10.10 o 
   6   1  20       38.96       36.16      9.75 o 
   7   1  20       12.72       10.39      9.22 o 
   8   1  20       10.30        7.86     10.34 o 
   9   1  20       11.67        7.86     10.12 o 
   0   2  20       94.93       96.76     15.32 o 
   1   2  20       18.34       11.63      9.48 o 
   2   2  20       75.96       74.29     11.87 o 
   3   2  20       37.19       38.63      9.87 o 
   4   2  20       11.99       12.70      9.17 o 
   5   2  20       81.74       82.41     11.51 o 
   6   2  20       34.67       38.21      9.54 o 
   7   2  20       21.17       16.03     10.10 o 
   8   2  20       63.72       58.10     10.21 o 
   9   2  20        1.46       -0.99      8.96 o 
   0   3  20       28.31       25.43     13.71 o 
   1   3  20       62.85       94.54     15.46 o 
   2   3  20      116.55      115.90     10.08 o 
   3   3  20       23.15       22.29      9.20 o 
   4   3  20        5.71        7.86      9.64 o 
   5   3  20       50.61       48.21     10.80 o 
   6   3  20        1.87        3.94      8.39 o 
   7   3  20       18.59       15.71      9.09 o 
   8   3  20        0.64       -1.23      8.61 o 
   0   4  20        3.50        2.21     12.28 o 
   1   4  20       65.17       80.75     14.44 o 
   2   4  20        1.77        1.88      9.06 o 
   3   4  20       69.80       77.52     11.74 o 
   4   4  20        2.21        1.14      8.97 o 
   5   4  20       18.36       18.08      9.57 o 
   6   4  20       12.02       12.30      8.84 o 
   7   4  20        2.56        2.03      9.19 o 
   0   5  20      155.16      144.94     18.69 o 
   1   5  20       54.77       54.58     10.55 o 
   2   5  20        6.00        7.70      9.04 o 
   3   5  20       54.78       46.80     10.15 o 
   4   5  20       30.15       30.60     10.29 o 
   5   5  20       15.70       12.76      8.90 o 
   2   0  21       78.12       65.13     16.42 o 
   4   0  21       43.28       83.89     26.78 o 
   6   0  21       76.63      110.30     28.02 o 
   1   1  21       26.08       20.33     10.42 o 
   2   1  21       94.54       98.93     11.26 o 
   3   1  21       47.67       44.20      9.87 o 
   4   1  21      132.12      149.28     12.71 o 
   5   1  21       46.00       48.50     10.22 o 
   6   1  21       46.37       40.82      9.88 o 
   1   2  21        1.88        2.21      9.75 o 
   2   2  21       26.11       28.58      8.71 o 
   3   2  21       35.72       39.24     10.79 o 
   4   2  21        8.39        5.58      9.68 o 
   5   2  21       16.07       15.01      9.41 o 
   6   2  21        1.89        0.57      8.91 o 
   1   3  21       18.34       13.79     10.19 o 
   2   3  21        8.41        9.67      9.58 o 
   3   3  21       23.91       19.86      9.74 o 
   4   3  21       24.41       22.22      9.76 o 
   1   4  21      153.62      180.34     15.33 o 
   2   4  21       51.89       58.82     10.38 o 
                                                 
